# Supplementary material for: Hypermethylation of the PZP gene is associated with hepatocellular carcinoma cell proliferation, invasion and migration
Source: FEBS Open Bio. 2021 Feb 21;11(3):826–32. doi: 10.1002/2211-5463.13093 (PMC7931217; doi:10.1002/2211-5463.13093)
Supplement: Supplementary file 2 — Table S2. Results of GO enrichment analysis. [file FEB4-11-826-s002.xls]

NAME	GS<br> follow link to MSigDB	GS DETAILS	SIZE	ES	NES	NOM p-val	FDR q-val	FWER p-val	RANK AT MAX	LEADING EDGE
GO_PROTEIN_ACTIVATION_CASCADE	GO_PROTEIN_ACTIVATION_CASCADE	Details ...	68	0.6867986	3.1927893	0.0	0.0	0.0	1662	tags=47%, list=9%, signal=52%
GO_COMPLEMENT_ACTIVATION	GO_COMPLEMENT_ACTIVATION	Details ...	46	0.7125526	3.0516574	0.0	0.0	0.0	1662	tags=48%, list=9%, signal=53%
GO_HUMORAL_IMMUNE_RESPONSE_MEDIATED_BY_CIRCULATING_IMMUNOGLOBULIN	GO_HUMORAL_IMMUNE_RESPONSE_MEDIATED_BY_CIRCULATING_IMMUNOGLOBULIN	Details ...	38	0.6900618	2.872892	0.0	0.0	0.0	1176	tags=39%, list=7%, signal=42%
GO_REGULATION_OF_PROTEIN_ACTIVATION_CASCADE	GO_REGULATION_OF_PROTEIN_ACTIVATION_CASCADE	Details ...	34	0.69300324	2.7782295	0.0	0.0	0.0	1662	tags=53%, list=9%, signal=58%
GO_CELLULAR_AMINO_ACID_CATABOLIC_PROCESS	GO_CELLULAR_AMINO_ACID_CATABOLIC_PROCESS	Details ...	107	0.5295708	2.6959383	0.0	0.0	0.0	2653	tags=46%, list=15%, signal=54%
GO_REGULATION_OF_HUMORAL_IMMUNE_RESPONSE	GO_REGULATION_OF_HUMORAL_IMMUNE_RESPONSE	Details ...	47	0.597196	2.6053836	0.0	0.0	0.0	1662	tags=40%, list=9%, signal=45%
GO_ACUTE_PHASE_RESPONSE	GO_ACUTE_PHASE_RESPONSE	Details ...	41	0.63246167	2.5834928	0.0	0.0	0.0	3305	tags=63%, list=19%, signal=78%
GO_ALPHA_AMINO_ACID_CATABOLIC_PROCESS	GO_ALPHA_AMINO_ACID_CATABOLIC_PROCESS	Details ...	90	0.52472216	2.552331	0.0	0.0	0.0	2653	tags=47%, list=15%, signal=55%
GO_NEGATIVE_REGULATION_OF_WOUND_HEALING	GO_NEGATIVE_REGULATION_OF_WOUND_HEALING	Details ...	58	0.5593559	2.529007	0.0	0.0	0.0	2201	tags=40%, list=12%, signal=45%
GO_ORGANIC_ACID_CATABOLIC_PROCESS	GO_ORGANIC_ACID_CATABOLIC_PROCESS	Details ...	199	0.45456925	2.5019257	0.0	4.2222365E-4	0.002	3080	tags=42%, list=17%, signal=50%
GO_HUMORAL_IMMUNE_RESPONSE	GO_HUMORAL_IMMUNE_RESPONSE	Details ...	128	0.47591493	2.490767	0.0	3.8383968E-4	0.002	2119	tags=27%, list=12%, signal=31%
GO_REGULATION_OF_WOUND_HEALING	GO_REGULATION_OF_WOUND_HEALING	Details ...	120	0.4739415	2.4771967	0.0	5.347906E-4	0.003	3239	tags=42%, list=18%, signal=51%
GO_CYTOLYSIS	GO_CYTOLYSIS	Details ...	23	0.69725406	2.4235866	0.0	9.825449E-4	0.006	1176	tags=39%, list=7%, signal=42%
GO_AROMATIC_AMINO_ACID_FAMILY_CATABOLIC_PROCESS	GO_AROMATIC_AMINO_ACID_FAMILY_CATABOLIC_PROCESS	Details ...	19	0.71103454	2.4104943	0.0	9.12363E-4	0.006	2907	tags=63%, list=16%, signal=76%
GO_NEGATIVE_REGULATION_OF_COAGULATION	GO_NEGATIVE_REGULATION_OF_COAGULATION	Details ...	48	0.5537654	2.3778827	0.0	0.0014221524	0.01	2201	tags=40%, list=12%, signal=45%
GO_B_CELL_MEDIATED_IMMUNITY	GO_B_CELL_MEDIATED_IMMUNITY	Details ...	68	0.5030845	2.3726618	0.0	0.0013332679	0.01	1176	tags=25%, list=7%, signal=27%
GO_REGULATION_OF_COAGULATION	GO_REGULATION_OF_COAGULATION	Details ...	85	0.48894575	2.3512468	0.0	0.0013790566	0.011	3239	tags=42%, list=18%, signal=52%
GO_BLOOD_COAGULATION_FIBRIN_CLOT_FORMATION	GO_BLOOD_COAGULATION_FIBRIN_CLOT_FORMATION	Details ...	24	0.6555346	2.3328779	0.0	0.0015445135	0.013	2090	tags=54%, list=12%, signal=61%
GO_FIBRINOLYSIS	GO_FIBRINOLYSIS	Details ...	21	0.6704585	2.3095741	0.0	0.0016882177	0.015	2570	tags=52%, list=15%, signal=61%
GO_REGULATION_OF_PROTEIN_MATURATION	GO_REGULATION_OF_PROTEIN_MATURATION	Details ...	76	0.4842278	2.2879827	0.0	0.0022548032	0.02	3416	tags=49%, list=19%, signal=60%
GO_REGULATION_OF_NITRIC_OXIDE_BIOSYNTHETIC_PROCESS	GO_REGULATION_OF_NITRIC_OXIDE_BIOSYNTHETIC_PROCESS		51	0.508883	2.2783232	0.0	0.002649204	0.025	2696	tags=45%, list=15%, signal=53%
GO_SODIUM_INDEPENDENT_ORGANIC_ANION_TRANSPORT	GO_SODIUM_INDEPENDENT_ORGANIC_ANION_TRANSPORT		22	0.6442188	2.2758358	0.0	0.0025287857	0.025	690	tags=36%, list=4%, signal=38%
GO_REGULATION_OF_VASOCONSTRICTION	GO_REGULATION_OF_VASOCONSTRICTION		64	0.49107182	2.2652905	0.0	0.0026041681	0.027	3625	tags=47%, list=21%, signal=59%
GO_OVULATION	GO_OVULATION		17	0.68359125	2.2368164	0.0	0.0036323962	0.04	2913	tags=65%, list=17%, signal=77%
GO_MONOCARBOXYLIC_ACID_CATABOLIC_PROCESS	GO_MONOCARBOXYLIC_ACID_CATABOLIC_PROCESS		95	0.4411573	2.2046926	0.0	0.0051891506	0.059	3080	tags=40%, list=17%, signal=48%
GO_POSITIVE_REGULATION_OF_VASCULATURE_DEVELOPMENT	GO_POSITIVE_REGULATION_OF_VASCULATURE_DEVELOPMENT		129	0.42883506	2.1995163	0.0	0.0053175087	0.063	2908	tags=37%, list=16%, signal=44%
GO_ADAPTIVE_IMMUNE_RESPONSE_BASED_ON_SOMATIC_RECOMBINATION_OF_IMMUNE_RECEPTORS_BUILT_FROM_IMMUNOGLOBULIN_SUPERFAMILY_DOMAINS	GO_ADAPTIVE_IMMUNE_RESPONSE_BASED_ON_SOMATIC_RECOMBINATION_OF_IMMUNE_RECEPTORS_BUILT_FROM_IMMUNOGLOBULIN_SUPERFAMILY_DOMAINS		122	0.42269686	2.1942823	0.0	0.005445004	0.067	1718	tags=24%, list=10%, signal=26%
GO_POSITIVE_REGULATION_OF_VASOCONSTRICTION	GO_POSITIVE_REGULATION_OF_VASOCONSTRICTION		34	0.56237495	2.1918824	0.0	0.0055597853	0.07	3625	tags=56%, list=21%, signal=70%
GO_REGULATION_OF_ACUTE_INFLAMMATORY_RESPONSE	GO_REGULATION_OF_ACUTE_INFLAMMATORY_RESPONSE		71	0.47016695	2.1871834	0.0	0.00573334	0.075	1662	tags=32%, list=9%, signal=36%
GO_REGULATION_OF_RESPONSE_TO_WOUNDING	GO_REGULATION_OF_RESPONSE_TO_WOUNDING		386	0.36177263	2.1744413	0.0	0.006339075	0.086	3567	tags=36%, list=20%, signal=44%
GO_DETECTION_OF_OTHER_ORGANISM	GO_DETECTION_OF_OTHER_ORGANISM		16	0.65799034	2.1597126	0.0	0.007097903	0.099	4617	tags=69%, list=26%, signal=93%
GO_INTERFERON_GAMMA_MEDIATED_SIGNALING_PATHWAY	GO_INTERFERON_GAMMA_MEDIATED_SIGNALING_PATHWAY		67	0.45533878	2.1508505	0.0	0.007815283	0.11	3601	tags=42%, list=20%, signal=52%
GO_POSITIVE_REGULATION_OF_COAGULATION	GO_POSITIVE_REGULATION_OF_COAGULATION		24	0.5736845	2.1324837	0.0032573289	0.009273325	0.133	3239	tags=46%, list=18%, signal=56%
GO_POSITIVE_REGULATION_OF_VASCULAR_ENDOTHELIAL_GROWTH_FACTOR_PRODUCTION	GO_POSITIVE_REGULATION_OF_VASCULAR_ENDOTHELIAL_GROWTH_FACTOR_PRODUCTION		26	0.5686013	2.1207352	0.0	0.009753999	0.145	3484	tags=54%, list=20%, signal=67%
GO_NEGATIVE_REGULATION_OF_ENDOTHELIAL_CELL_APOPTOTIC_PROCESS	GO_NEGATIVE_REGULATION_OF_ENDOTHELIAL_CELL_APOPTOTIC_PROCESS		26	0.5639476	2.1171255	0.0	0.009839069	0.151	900	tags=27%, list=5%, signal=28%
GO_DETECTION_OF_BIOTIC_STIMULUS	GO_DETECTION_OF_BIOTIC_STIMULUS		24	0.5891392	2.1102707	0.0	0.010514882	0.164	3617	tags=50%, list=21%, signal=63%
GO_POSITIVE_REGULATION_OF_WOUND_HEALING	GO_POSITIVE_REGULATION_OF_WOUND_HEALING		45	0.49127415	2.10632	0.0	0.010580166	0.17	3239	tags=42%, list=18%, signal=52%
GO_INTERLEUKIN_1_PRODUCTION	GO_INTERLEUKIN_1_PRODUCTION		15	0.64599264	2.1062455	0.0	0.01030174	0.17	3832	tags=67%, list=22%, signal=85%
GO_INDOLALKYLAMINE_METABOLIC_PROCESS	GO_INDOLALKYLAMINE_METABOLIC_PROCESS		16	0.64923286	2.106046	0.0	0.010090927	0.171	2349	tags=44%, list=13%, signal=50%
GO_AROMATIC_AMINO_ACID_FAMILY_METABOLIC_PROCESS	GO_AROMATIC_AMINO_ACID_FAMILY_METABOLIC_PROCESS		27	0.57456976	2.1040769	0.0	0.010052233	0.175	2907	tags=48%, list=16%, signal=58%
GO_ADAPTIVE_IMMUNE_RESPONSE	GO_ADAPTIVE_IMMUNE_RESPONSE		230	0.371112	2.1030056	0.0	0.009911259	0.177	4355	tags=40%, list=25%, signal=52%
GO_SMALL_MOLECULE_CATABOLIC_PROCESS	GO_SMALL_MOLECULE_CATABOLIC_PROCESS		313	0.34531862	2.0942543	0.0	0.010903232	0.194	3080	tags=33%, list=17%, signal=40%
GO_POSITIVE_REGULATION_OF_BLOOD_CIRCULATION	GO_POSITIVE_REGULATION_OF_BLOOD_CIRCULATION		91	0.4237717	2.094068	0.0	0.010701058	0.195	2367	tags=30%, list=13%, signal=34%
GO_INFLAMMATORY_RESPONSE	GO_INFLAMMATORY_RESPONSE		422	0.33598357	2.086186	0.0	0.011321584	0.212	4079	tags=37%, list=23%, signal=47%
GO_ORGANONITROGEN_COMPOUND_CATABOLIC_PROCESS	GO_ORGANONITROGEN_COMPOUND_CATABOLIC_PROCESS		321	0.34151188	2.0788164	0.0	0.011918941	0.228	3081	tags=34%, list=17%, signal=40%
GO_REGULATION_OF_REACTIVE_OXYGEN_SPECIES_BIOSYNTHETIC_PROCESS	GO_REGULATION_OF_REACTIVE_OXYGEN_SPECIES_BIOSYNTHETIC_PROCESS		63	0.4527022	2.0781128	0.0	0.0117531875	0.23	2696	tags=41%, list=15%, signal=49%
GO_PLATELET_DEGRANULATION	GO_PLATELET_DEGRANULATION		103	0.40694323	2.0755086	0.0	0.011731482	0.233	3069	tags=40%, list=17%, signal=48%
GO_ACUTE_INFLAMMATORY_RESPONSE	GO_ACUTE_INFLAMMATORY_RESPONSE		69	0.4340567	2.0659006	0.0	0.012419028	0.245	3425	tags=49%, list=19%, signal=61%
GO_AMINE_CATABOLIC_PROCESS	GO_AMINE_CATABOLIC_PROCESS		20	0.596736	2.0536973	0.0034246575	0.013906526	0.267	2642	tags=50%, list=15%, signal=59%
GO_REGULATION_OF_VASCULATURE_DEVELOPMENT	GO_REGULATION_OF_VASCULATURE_DEVELOPMENT		221	0.36876443	2.049012	0.0	0.014393493	0.278	2985	tags=33%, list=17%, signal=39%
GO_INDOLE_CONTAINING_COMPOUND_METABOLIC_PROCESS	GO_INDOLE_CONTAINING_COMPOUND_METABOLIC_PROCESS		24	0.5672895	2.044231	0.0	0.015114009	0.297	2349	tags=38%, list=13%, signal=43%
GO_POSITIVE_REGULATION_OF_RESPONSE_TO_WOUNDING	GO_POSITIVE_REGULATION_OF_RESPONSE_TO_WOUNDING		153	0.37864158	2.0402718	0.0	0.015394457	0.307	3908	tags=39%, list=22%, signal=49%
GO_ASPARTATE_FAMILY_AMINO_ACID_CATABOLIC_PROCESS	GO_ASPARTATE_FAMILY_AMINO_ACID_CATABOLIC_PROCESS		16	0.6182208	2.0392907	0.0031746032	0.015145471	0.308	2591	tags=50%, list=15%, signal=59%
GO_RETINA_VASCULATURE_DEVELOPMENT_IN_CAMERA_TYPE_EYE	GO_RETINA_VASCULATURE_DEVELOPMENT_IN_CAMERA_TYPE_EYE		16	0.62609434	2.0325603	0.0	0.015932953	0.332	2862	tags=56%, list=16%, signal=67%
GO_MAINTENANCE_OF_GASTROINTESTINAL_EPITHELIUM	GO_MAINTENANCE_OF_GASTROINTESTINAL_EPITHELIUM		15	0.6447024	2.0308957	0.0	0.01595134	0.338	3423	tags=47%, list=19%, signal=58%
GO_ONE_CARBON_METABOLIC_PROCESS	GO_ONE_CARBON_METABOLIC_PROCESS		33	0.52242005	2.0271864	0.0	0.016274538	0.35	3613	tags=55%, list=20%, signal=68%
GO_LYMPHOCYTE_MEDIATED_IMMUNITY	GO_LYMPHOCYTE_MEDIATED_IMMUNITY		113	0.3940459	2.0193534	0.0	0.017148651	0.374	1718	tags=20%, list=10%, signal=22%
GO_BRANCHED_CHAIN_AMINO_ACID_METABOLIC_PROCESS	GO_BRANCHED_CHAIN_AMINO_ACID_METABOLIC_PROCESS		23	0.5710978	2.0152354	0.0	0.017632145	0.387	1756	tags=35%, list=10%, signal=39%
GO_NEGATIVE_REGULATION_OF_RESPONSE_TO_WOUNDING	GO_NEGATIVE_REGULATION_OF_RESPONSE_TO_WOUNDING		143	0.3777935	2.0060925	0.0	0.019080542	0.417	2574	tags=31%, list=15%, signal=37%
GO_FATTY_ACID_CATABOLIC_PROCESS	GO_FATTY_ACID_CATABOLIC_PROCESS		73	0.41708648	2.0057988	0.0	0.018762534	0.417	3080	tags=40%, list=17%, signal=48%
GO_POSITIVE_REGULATION_OF_REACTIVE_OXYGEN_SPECIES_BIOSYNTHETIC_PROCESS	GO_POSITIVE_REGULATION_OF_REACTIVE_OXYGEN_SPECIES_BIOSYNTHETIC_PROCESS		47	0.46616483	2.0052311	0.0	0.018627964	0.421	2696	tags=43%, list=15%, signal=50%
GO_BLOOD_COAGULATION_INTRINSIC_PATHWAY	GO_BLOOD_COAGULATION_INTRINSIC_PATHWAY		17	0.58896595	2.0001178	0.0061728396	0.018810978	0.429	2796	tags=59%, list=16%, signal=70%
GO_RESPONSE_TO_FLUID_SHEAR_STRESS	GO_RESPONSE_TO_FLUID_SHEAR_STRESS		33	0.501882	1.9986371	0.0	0.018883953	0.438	2055	tags=36%, list=12%, signal=41%
GO_ANGIOGENESIS	GO_ANGIOGENESIS		279	0.34242943	1.9928625	0.0	0.019750329	0.461	3254	tags=34%, list=18%, signal=41%
GO_CELLULAR_RESPONSE_TO_INTERFERON_GAMMA	GO_CELLULAR_RESPONSE_TO_INTERFERON_GAMMA		116	0.3775332	1.9903326	0.0	0.019802805	0.464	3647	tags=38%, list=21%, signal=48%
GO_REGULATION_OF_INFLAMMATORY_RESPONSE	GO_REGULATION_OF_INFLAMMATORY_RESPONSE		273	0.33638796	1.9768751	0.0	0.021611007	0.499	3911	tags=38%, list=22%, signal=49%
GO_TEMPERATURE_HOMEOSTASIS	GO_TEMPERATURE_HOMEOSTASIS		21	0.5719844	1.9761667	0.003076923	0.021513848	0.501	2875	tags=57%, list=16%, signal=68%
GO_LIPID_LOCALIZATION	GO_LIPID_LOCALIZATION		251	0.34554106	1.9757036	0.0	0.021229623	0.502	2913	tags=31%, list=17%, signal=37%
GO_REGULATION_OF_VASCULAR_ENDOTHELIAL_GROWTH_FACTOR_PRODUCTION	GO_REGULATION_OF_VASCULAR_ENDOTHELIAL_GROWTH_FACTOR_PRODUCTION		31	0.5137113	1.9750724	0.0	0.021047413	0.504	3496	tags=52%, list=20%, signal=64%
GO_RESPONSE_TO_INTERFERON_GAMMA	GO_RESPONSE_TO_INTERFERON_GAMMA		138	0.37438858	1.9697313	0.0	0.021726426	0.518	3647	tags=37%, list=21%, signal=46%
GO_REGULATION_OF_ENDOTHELIAL_CELL_PROLIFERATION	GO_REGULATION_OF_ENDOTHELIAL_CELL_PROLIFERATION		93	0.39348492	1.9693245	0.0	0.021510364	0.52	1556	tags=25%, list=9%, signal=27%
GO_REGULATION_OF_INTERFERON_GAMMA_PRODUCTION	GO_REGULATION_OF_INTERFERON_GAMMA_PRODUCTION		89	0.3930116	1.9667068	0.0	0.021746017	0.531	4616	tags=46%, list=26%, signal=62%
GO_POSITIVE_REGULATION_OF_RECEPTOR_MEDIATED_ENDOCYTOSIS	GO_POSITIVE_REGULATION_OF_RECEPTOR_MEDIATED_ENDOCYTOSIS		45	0.45867923	1.9664481	0.0	0.021565791	0.533	3849	tags=49%, list=22%, signal=62%
GO_RESPONSE_TO_PROTOZOAN	GO_RESPONSE_TO_PROTOZOAN		19	0.58878195	1.9652526	0.0	0.021566294	0.536	4275	tags=63%, list=24%, signal=83%
GO_GLUTAMATE_METABOLIC_PROCESS	GO_GLUTAMATE_METABOLIC_PROCESS		28	0.5109556	1.9648715	0.0	0.021417862	0.538	1467	tags=39%, list=8%, signal=43%
GO_NEGATIVE_REGULATION_OF_ENDOTHELIAL_CELL_PROLIFERATION	GO_NEGATIVE_REGULATION_OF_ENDOTHELIAL_CELL_PROLIFERATION		29	0.5169123	1.9631114	0.0	0.021474872	0.543	1453	tags=31%, list=8%, signal=34%
GO_VASCULAR_PROCESS_IN_CIRCULATORY_SYSTEM	GO_VASCULAR_PROCESS_IN_CIRCULATORY_SYSTEM		155	0.36724415	1.9607013	0.0	0.021638766	0.548	3625	tags=40%, list=21%, signal=50%
GO_REGULATION_OF_ENDOTHELIAL_CELL_APOPTOTIC_PROCESS	GO_REGULATION_OF_ENDOTHELIAL_CELL_APOPTOTIC_PROCESS		38	0.477635	1.9535581	0.0035842294	0.023214519	0.586	3755	tags=42%, list=21%, signal=53%
GO_POSITIVE_REGULATION_OF_ENDOTHELIAL_CELL_PROLIFERATION	GO_POSITIVE_REGULATION_OF_ENDOTHELIAL_CELL_PROLIFERATION		67	0.4183797	1.9424438	0.0048076925	0.025428493	0.624	1556	tags=27%, list=9%, signal=29%
GO_REGULATION_OF_REACTIVE_OXYGEN_SPECIES_METABOLIC_PROCESS	GO_REGULATION_OF_REACTIVE_OXYGEN_SPECIES_METABOLIC_PROCESS		144	0.3568836	1.9212322	0.0	0.029674174	0.683	2771	tags=33%, list=16%, signal=38%
GO_POSITIVE_REGULATION_OF_REACTIVE_OXYGEN_SPECIES_METABOLIC_PROCESS	GO_POSITIVE_REGULATION_OF_REACTIVE_OXYGEN_SPECIES_METABOLIC_PROCESS		84	0.39203456	1.9191918	0.0	0.030097377	0.692	2696	tags=35%, list=15%, signal=41%
GO_POSITIVE_REGULATION_OF_VASCULAR_ENDOTHELIAL_GROWTH_FACTOR_RECEPTOR_SIGNALING_PATHWAY	GO_POSITIVE_REGULATION_OF_VASCULAR_ENDOTHELIAL_GROWTH_FACTOR_RECEPTOR_SIGNALING_PATHWAY		16	0.59278446	1.9170127	0.0	0.030226935	0.697	2771	tags=56%, list=16%, signal=67%
GO_VASCULATURE_DEVELOPMENT	GO_VASCULATURE_DEVELOPMENT		448	0.31271088	1.9151924	0.0	0.030147705	0.698	3254	tags=32%, list=18%, signal=38%
GO_REGULATION_OF_VASCULAR_ENDOTHELIAL_GROWTH_FACTOR_RECEPTOR_SIGNALING_PATHWAY	GO_REGULATION_OF_VASCULAR_ENDOTHELIAL_GROWTH_FACTOR_RECEPTOR_SIGNALING_PATHWAY		26	0.5168329	1.9132476	0.0	0.030194333	0.701	2862	tags=50%, list=16%, signal=60%
GO_BLOOD_VESSEL_MORPHOGENESIS	GO_BLOOD_VESSEL_MORPHOGENESIS		349	0.32314214	1.9121567	0.0	0.030170789	0.707	3254	tags=32%, list=18%, signal=38%
GO_POSITIVE_REGULATION_OF_SMOOTH_MUSCLE_CELL_PROLIFERATION	GO_POSITIVE_REGULATION_OF_SMOOTH_MUSCLE_CELL_PROLIFERATION		60	0.40573063	1.8993725	0.0	0.033286233	0.74	2905	tags=35%, list=16%, signal=42%
GO_T_CELL_ACTIVATION_INVOLVED_IN_IMMUNE_RESPONSE	GO_T_CELL_ACTIVATION_INVOLVED_IN_IMMUNE_RESPONSE		42	0.44063947	1.8894048	0.0	0.035765294	0.762	4125	tags=40%, list=23%, signal=53%
GO_ACTIVATION_OF_PHOSPHOLIPASE_C_ACTIVITY	GO_ACTIVATION_OF_PHOSPHOLIPASE_C_ACTIVITY		26	0.5133414	1.8787209	0.0	0.039371338	0.783	2556	tags=38%, list=14%, signal=45%
GO_CATECHOLAMINE_BIOSYNTHETIC_PROCESS	GO_CATECHOLAMINE_BIOSYNTHETIC_PROCESS		18	0.54300964	1.8710872	0.009433962	0.041439544	0.811	1707	tags=33%, list=10%, signal=37%
GO_LEUKOCYTE_MEDIATED_IMMUNITY	GO_LEUKOCYTE_MEDIATED_IMMUNITY		154	0.3418727	1.8650607	0.0	0.04294932	0.825	4355	tags=36%, list=25%, signal=48%
GO_POSITIVE_REGULATION_OF_STAT_CASCADE	GO_POSITIVE_REGULATION_OF_STAT_CASCADE		63	0.39725977	1.8648454	0.0	0.04250067	0.825	4132	tags=38%, list=23%, signal=50%
GO_RESPONSE_TO_TYPE_I_INTERFERON	GO_RESPONSE_TO_TYPE_I_INTERFERON		53	0.41176584	1.8607644	0.0	0.043150492	0.834	2838	tags=32%, list=16%, signal=38%
GO_MONOCARBOXYLIC_ACID_TRANSPORT	GO_MONOCARBOXYLIC_ACID_TRANSPORT		114	0.3618855	1.8568963	0.0	0.04399752	0.842	1810	tags=25%, list=10%, signal=28%
GO_RESPONSE_TO_BACTERIUM	GO_RESPONSE_TO_BACTERIUM		439	0.304314	1.8533803	0.0	0.044504773	0.851	3919	tags=34%, list=22%, signal=42%
GO_MACROPHAGE_ACTIVATION	GO_MACROPHAGE_ACTIVATION		30	0.476473	1.8465016	0.0067340066	0.046379954	0.864	3206	tags=43%, list=18%, signal=53%
GO_NEGATIVE_REGULATION_OF_EPITHELIAL_CELL_APOPTOTIC_PROCESS	GO_NEGATIVE_REGULATION_OF_EPITHELIAL_CELL_APOPTOTIC_PROCESS		34	0.47222573	1.8445374	0.0	0.046633534	0.867	900	tags=21%, list=5%, signal=22%
GO_POSITIVE_REGULATION_OF_INFLAMMATORY_RESPONSE	GO_POSITIVE_REGULATION_OF_INFLAMMATORY_RESPONSE		107	0.36151117	1.8431877	0.0	0.04663641	0.871	4072	tags=40%, list=23%, signal=52%
GO_CELLULAR_RESPONSE_TO_FATTY_ACID	GO_CELLULAR_RESPONSE_TO_FATTY_ACID		50	0.42135066	1.8422163	0.0	0.046375882	0.872	1175	tags=30%, list=7%, signal=32%
GO_BILE_ACID_AND_BILE_SALT_TRANSPORT	GO_BILE_ACID_AND_BILE_SALT_TRANSPORT		29	0.48967302	1.8387203	0.0	0.046965428	0.877	835	tags=24%, list=5%, signal=25%
GO_MONOCARBOXYLIC_ACID_METABOLIC_PROCESS	GO_MONOCARBOXYLIC_ACID_METABOLIC_PROCESS		476	0.3015885	1.8383929	0.0	0.046560563	0.878	2680	tags=26%, list=15%, signal=30%
GO_DEFENSE_RESPONSE_TO_BACTERIUM	GO_DEFENSE_RESPONSE_TO_BACTERIUM		162	0.34228244	1.8338927	0.0	0.047899056	0.886	3617	tags=32%, list=21%, signal=40%
GO_REGULATION_OF_SKELETAL_MUSCLE_CELL_DIFFERENTIATION	GO_REGULATION_OF_SKELETAL_MUSCLE_CELL_DIFFERENTIATION		15	0.56268644	1.8303901	0.017595308	0.04858244	0.894	3950	tags=60%, list=22%, signal=77%
GO_DICARBOXYLIC_ACID_METABOLIC_PROCESS	GO_DICARBOXYLIC_ACID_METABOLIC_PROCESS		97	0.36064017	1.8246328	0.0	0.050670028	0.905	2591	tags=31%, list=15%, signal=36%
GO_CYTOKINE_PRODUCTION	GO_CYTOKINE_PRODUCTION		112	0.35571992	1.8194617	0.0	0.052435335	0.915	3444	tags=36%, list=20%, signal=44%
GO_LYMPH_VESSEL_DEVELOPMENT	GO_LYMPH_VESSEL_DEVELOPMENT		20	0.5364242	1.817514	0.013245033	0.0525284	0.915	3367	tags=55%, list=19%, signal=68%
GO_PROTEIN_HOMOTETRAMERIZATION	GO_PROTEIN_HOMOTETRAMERIZATION		57	0.40376523	1.8149214	0.0042735045	0.052813586	0.918	2157	tags=30%, list=12%, signal=34%
GO_POSITIVE_REGULATION_OF_NUCLEOTIDE_CATABOLIC_PROCESS	GO_POSITIVE_REGULATION_OF_NUCLEOTIDE_CATABOLIC_PROCESS		15	0.57448614	1.8147919	0.008595988	0.052400105	0.918	2696	tags=53%, list=15%, signal=63%
GO_HEART_GROWTH	GO_HEART_GROWTH		23	0.49252972	1.8124436	0.003058104	0.053125698	0.925	2716	tags=43%, list=15%, signal=51%
GO_MULTICELLULAR_ORGANISM_METABOLIC_PROCESS	GO_MULTICELLULAR_ORGANISM_METABOLIC_PROCESS		84	0.37534994	1.8107936	0.0	0.053428344	0.927	4075	tags=42%, list=23%, signal=54%
GO_REGULATION_OF_HETEROTYPIC_CELL_CELL_ADHESION	GO_REGULATION_OF_HETEROTYPIC_CELL_CELL_ADHESION		18	0.5477583	1.8089097	0.006756757	0.053915594	0.93	364	tags=22%, list=2%, signal=23%
GO_RESPONSE_TO_ESTRADIOL	GO_RESPONSE_TO_ESTRADIOL		142	0.33783576	1.8000412	0.0	0.057338547	0.948	2696	tags=32%, list=15%, signal=37%
GO_CIRCULATORY_SYSTEM_PROCESS	GO_CIRCULATORY_SYSTEM_PROCESS		343	0.2999902	1.7983223	0.0	0.05756963	0.951	3264	tags=31%, list=19%, signal=37%
GO_POSITIVE_REGULATION_OF_NATURAL_KILLER_CELL_MEDIATED_IMMUNITY	GO_POSITIVE_REGULATION_OF_NATURAL_KILLER_CELL_MEDIATED_IMMUNITY		19	0.5239373	1.7951893	0.0032573289	0.05887196	0.956	4796	tags=58%, list=27%, signal=79%
GO_VENTRICULAR_CARDIAC_MUSCLE_CELL_DIFFERENTIATION	GO_VENTRICULAR_CARDIAC_MUSCLE_CELL_DIFFERENTIATION		18	0.5315501	1.7918067	0.0127795525	0.05997944	0.964	1684	tags=39%, list=10%, signal=43%
GO_PYRIMIDINE_NUCLEOBASE_METABOLIC_PROCESS	GO_PYRIMIDINE_NUCLEOBASE_METABOLIC_PROCESS		19	0.52174866	1.7838949	0.0	0.0631242	0.97	1321	tags=42%, list=7%, signal=45%
GO_FATTY_ACID_TRANSPORT	GO_FATTY_ACID_TRANSPORT		52	0.40195453	1.7806169	0.0	0.06432079	0.971	2714	tags=35%, list=15%, signal=41%
GO_NEGATIVE_REGULATION_OF_VASCULATURE_DEVELOPMENT	GO_NEGATIVE_REGULATION_OF_VASCULATURE_DEVELOPMENT		74	0.37686527	1.7791033	0.004405286	0.0645593	0.972	1577	tags=23%, list=9%, signal=25%
GO_REGULATION_OF_BLOOD_PRESSURE	GO_REGULATION_OF_BLOOD_PRESSURE		157	0.3210787	1.7756171	0.0	0.065667406	0.975	3625	tags=36%, list=21%, signal=45%
GO_ALPHA_AMINO_ACID_METABOLIC_PROCESS	GO_ALPHA_AMINO_ACID_METABOLIC_PROCESS		212	0.3085475	1.77368	0.0	0.06594303	0.975	2702	tags=30%, list=15%, signal=35%
GO_MRNA_TRANSCRIPTION	GO_MRNA_TRANSCRIPTION		20	0.52471113	1.7736707	0.0034364262	0.0653935	0.975	2678	tags=50%, list=15%, signal=59%
GO_REGULATION_OF_PHOSPHOLIPASE_C_ACTIVITY	GO_REGULATION_OF_PHOSPHOLIPASE_C_ACTIVITY		38	0.42950997	1.7730322	0.0	0.065099776	0.975	2575	tags=32%, list=15%, signal=37%
GO_MAMMARY_GLAND_LOBULE_DEVELOPMENT	GO_MAMMARY_GLAND_LOBULE_DEVELOPMENT		16	0.5535769	1.7722477	0.0060975607	0.065024644	0.975	2857	tags=50%, list=16%, signal=60%
GO_RESPONSE_TO_MANGANESE_ION	GO_RESPONSE_TO_MANGANESE_ION		16	0.5455389	1.7711891	0.0124223605	0.06494568	0.977	2696	tags=44%, list=15%, signal=52%
GO_CELLULAR_RESPONSE_TO_CALCIUM_ION	GO_CELLULAR_RESPONSE_TO_CALCIUM_ION		45	0.4189981	1.7675166	0.0	0.066337794	0.979	944	tags=22%, list=5%, signal=23%
GO_ORGANIC_HYDROXY_COMPOUND_CATABOLIC_PROCESS	GO_ORGANIC_HYDROXY_COMPOUND_CATABOLIC_PROCESS		71	0.3730854	1.7664081	0.0	0.066363595	0.981	3295	tags=39%, list=19%, signal=48%
GO_REGULATION_OF_LEUKOCYTE_MEDIATED_CYTOTOXICITY	GO_REGULATION_OF_LEUKOCYTE_MEDIATED_CYTOTOXICITY		51	0.39919016	1.7660825	0.0	0.06605454	0.981	5006	tags=55%, list=28%, signal=76%
GO_REGULATION_OF_T_HELPER_CELL_DIFFERENTIATION	GO_REGULATION_OF_T_HELPER_CELL_DIFFERENTIATION		25	0.47530758	1.7650645	0.0067340066	0.065870866	0.981	4167	tags=48%, list=24%, signal=63%
GO_PHOSPHATIDYLSERINE_ACYL_CHAIN_REMODELING	GO_PHOSPHATIDYLSERINE_ACYL_CHAIN_REMODELING		16	0.545402	1.76179	0.015243903	0.06678966	0.983	1810	tags=31%, list=10%, signal=35%
GO_REGULATION_OF_NUCLEOTIDE_CATABOLIC_PROCESS	GO_REGULATION_OF_NUCLEOTIDE_CATABOLIC_PROCESS		32	0.44850004	1.7600591	0.0072202166	0.067153394	0.983	3039	tags=50%, list=17%, signal=60%
GO_ZYMOGEN_ACTIVATION	GO_ZYMOGEN_ACTIVATION		108	0.34271348	1.7595686	0.0	0.06685121	0.983	3498	tags=39%, list=20%, signal=48%
GO_ALDITOL_METABOLIC_PROCESS	GO_ALDITOL_METABOLIC_PROCESS		18	0.5145925	1.7576852	0.009868421	0.06711961	0.984	1122	tags=33%, list=6%, signal=36%
GO_HEMOSTASIS	GO_HEMOSTASIS		285	0.3045183	1.7576194	0.0	0.06664369	0.984	3072	tags=30%, list=17%, signal=36%
GO_NUCLEOBASE_METABOLIC_PROCESS	GO_NUCLEOBASE_METABOLIC_PROCESS		37	0.42783067	1.7562945	0.0	0.06669247	0.984	1321	tags=30%, list=7%, signal=32%
GO_RESPONSE_TO_PURINE_CONTAINING_COMPOUND	GO_RESPONSE_TO_PURINE_CONTAINING_COMPOUND		154	0.32553592	1.7521249	0.0	0.068118595	0.985	3069	tags=33%, list=17%, signal=40%
GO_POSITIVE_REGULATION_OF_CYCLIN_DEPENDENT_PROTEIN_KINASE_ACTIVITY	GO_POSITIVE_REGULATION_OF_CYCLIN_DEPENDENT_PROTEIN_KINASE_ACTIVITY		32	0.44096774	1.7443577	0.0	0.07247435	0.99	1680	tags=28%, list=10%, signal=31%
GO_SPROUTING_ANGIOGENESIS	GO_SPROUTING_ANGIOGENESIS		43	0.41463044	1.7422432	0.0078125	0.07300947	0.99	1045	tags=26%, list=6%, signal=27%
GO_CELL_FATE_DETERMINATION	GO_CELL_FATE_DETERMINATION		41	0.41301686	1.7414328	0.004219409	0.072863236	0.99	2314	tags=29%, list=13%, signal=34%
GO_CELLULAR_RESPONSE_TO_LEPTIN_STIMULUS	GO_CELLULAR_RESPONSE_TO_LEPTIN_STIMULUS		16	0.5408318	1.7403476	0.019498607	0.07301914	0.99	1509	tags=25%, list=9%, signal=27%
GO_NEUTRAL_LIPID_METABOLIC_PROCESS	GO_NEUTRAL_LIPID_METABOLIC_PROCESS		76	0.3587672	1.7371968	0.0055555557	0.07416455	0.993	1461	tags=20%, list=8%, signal=21%
GO_INTERFERON_GAMMA_PRODUCTION	GO_INTERFERON_GAMMA_PRODUCTION		15	0.5472623	1.7351544	0.015151516	0.07500647	0.993	3340	tags=60%, list=19%, signal=74%
GO_WOUND_HEALING	GO_WOUND_HEALING		430	0.28048566	1.7350993	0.0	0.07450473	0.993	3206	tags=29%, list=18%, signal=35%
GO_REGULATION_OF_TYROSINE_PHOSPHORYLATION_OF_STAT_PROTEIN	GO_REGULATION_OF_TYROSINE_PHOSPHORYLATION_OF_STAT_PROTEIN		61	0.3838057	1.7322012	0.0046296297	0.0753774	0.994	2712	tags=28%, list=15%, signal=33%
GO_CHEMOKINE_MEDIATED_SIGNALING_PATHWAY	GO_CHEMOKINE_MEDIATED_SIGNALING_PATHWAY		65	0.3761619	1.7303202	0.0	0.07607771	0.995	4300	tags=38%, list=24%, signal=51%
GO_NECROTIC_CELL_DEATH	GO_NECROTIC_CELL_DEATH		28	0.45494184	1.7301642	0.007067138	0.07562371	0.995	2118	tags=29%, list=12%, signal=32%
GO_REGULATED_EXOCYTOSIS	GO_REGULATED_EXOCYTOSIS		212	0.307728	1.7291958	0.0	0.07561222	0.995	3107	tags=32%, list=18%, signal=38%
GO_ORGANIC_HYDROXY_COMPOUND_TRANSPORT	GO_ORGANIC_HYDROXY_COMPOUND_TRANSPORT		148	0.32079807	1.729054	0.0	0.07516645	0.995	1978	tags=24%, list=11%, signal=27%
GO_RESPONSE_TO_MOLECULE_OF_BACTERIAL_ORIGIN	GO_RESPONSE_TO_MOLECULE_OF_BACTERIAL_ORIGIN		310	0.28972524	1.7279024	0.0	0.07516163	0.995	4074	tags=35%, list=23%, signal=45%
GO_RESPONSE_TO_FATTY_ACID	GO_RESPONSE_TO_FATTY_ACID		81	0.3569317	1.7250351	0.0050251256	0.07618498	0.995	1175	tags=23%, list=7%, signal=25%
GO_HEPATICOBILIARY_SYSTEM_DEVELOPMENT	GO_HEPATICOBILIARY_SYSTEM_DEVELOPMENT		125	0.33162406	1.7240268	0.0	0.076301925	0.995	3913	tags=36%, list=22%, signal=46%
GO_GLYCINE_METABOLIC_PROCESS	GO_GLYCINE_METABOLIC_PROCESS		15	0.55136794	1.7233889	0.01183432	0.07599265	0.995	3488	tags=53%, list=20%, signal=66%
GO_CELL_ACTIVATION_INVOLVED_IN_IMMUNE_RESPONSE	GO_CELL_ACTIVATION_INVOLVED_IN_IMMUNE_RESPONSE		119	0.33483046	1.7166698	0.0	0.079249375	0.997	4125	tags=37%, list=23%, signal=48%
GO_PLACENTA_BLOOD_VESSEL_DEVELOPMENT	GO_PLACENTA_BLOOD_VESSEL_DEVELOPMENT		27	0.44875592	1.7162962	0.009404388	0.07885503	0.997	1680	tags=30%, list=10%, signal=33%
GO_REGULATION_OF_TYROSINE_PHOSPHORYLATION_OF_STAT1_PROTEIN	GO_REGULATION_OF_TYROSINE_PHOSPHORYLATION_OF_STAT1_PROTEIN		15	0.5511705	1.7146018	0.030470913	0.079321414	0.997	2712	tags=47%, list=15%, signal=55%
GO_ARGININE_METABOLIC_PROCESS	GO_ARGININE_METABOLIC_PROCESS		17	0.51381546	1.7109773	0.01764706	0.080621734	0.997	1773	tags=41%, list=10%, signal=46%
GO_POSITIVE_REGULATION_OF_PHOSPHOLIPASE_ACTIVITY	GO_POSITIVE_REGULATION_OF_PHOSPHOLIPASE_ACTIVITY		51	0.3827257	1.7098486	0.0045454544	0.080886066	0.997	2575	tags=27%, list=15%, signal=32%
GO_STEROID_CATABOLIC_PROCESS	GO_STEROID_CATABOLIC_PROCESS		24	0.47391087	1.7094123	0.0068965517	0.08065755	0.997	3407	tags=46%, list=19%, signal=57%
GO_LIPID_OXIDATION	GO_LIPID_OXIDATION		70	0.3659656	1.7088739	0.0	0.08046937	0.997	2349	tags=34%, list=13%, signal=39%
GO_CELL_CHEMOTAXIS	GO_CELL_CHEMOTAXIS		156	0.31060457	1.7064142	0.0	0.081205904	0.997	3826	tags=32%, list=22%, signal=41%
GO_NEGATIVE_REGULATION_OF_VIRAL_ENTRY_INTO_HOST_CELL	GO_NEGATIVE_REGULATION_OF_VIRAL_ENTRY_INTO_HOST_CELL		17	0.51546484	1.7062057	0.0127795525	0.08080102	0.997	3456	tags=47%, list=20%, signal=58%
GO_DEFINITIVE_HEMOPOIESIS	GO_DEFINITIVE_HEMOPOIESIS		16	0.5330545	1.7038183	0.023054754	0.08191447	0.997	2314	tags=31%, list=13%, signal=36%
GO_RESPONSE_TO_LEPTIN	GO_RESPONSE_TO_LEPTIN		20	0.5014556	1.703621	0.013245033	0.08155013	0.997	2857	tags=35%, list=16%, signal=42%
GO_GLOMERULUS_DEVELOPMENT	GO_GLOMERULUS_DEVELOPMENT		49	0.38651595	1.7033721	0.0	0.08116562	0.997	4269	tags=43%, list=24%, signal=56%
GO_MULTICELLULAR_ORGANISMAL_MACROMOLECULE_METABOLIC_PROCESS	GO_MULTICELLULAR_ORGANISMAL_MACROMOLECULE_METABOLIC_PROCESS		72	0.3616329	1.7021065	0.005263158	0.08149354	0.997	4219	tags=42%, list=24%, signal=55%
GO_VENOUS_BLOOD_VESSEL_DEVELOPMENT	GO_VENOUS_BLOOD_VESSEL_DEVELOPMENT		15	0.5435133	1.6999581	0.020710059	0.08227292	0.997	2716	tags=53%, list=15%, signal=63%
GO_BENZENE_CONTAINING_COMPOUND_METABOLIC_PROCESS	GO_BENZENE_CONTAINING_COMPOUND_METABOLIC_PROCESS		22	0.47847807	1.6994922	0.016233766	0.08203391	0.997	2581	tags=41%, list=15%, signal=48%
GO_REACTIVE_OXYGEN_SPECIES_METABOLIC_PROCESS	GO_REACTIVE_OXYGEN_SPECIES_METABOLIC_PROCESS		89	0.3432873	1.6949269	0.0	0.084055796	0.997	3311	tags=30%, list=19%, signal=37%
GO_DEFENSE_RESPONSE_TO_GRAM_NEGATIVE_BACTERIUM	GO_DEFENSE_RESPONSE_TO_GRAM_NEGATIVE_BACTERIUM		41	0.41067976	1.6908647	0.0	0.086047076	0.998	3206	tags=41%, list=18%, signal=51%
GO_PHOSPHOLIPID_TRANSPORT	GO_PHOSPHOLIPID_TRANSPORT		54	0.3850016	1.6908213	0.009090909	0.08554854	0.998	3368	tags=33%, list=19%, signal=41%
GO_POSITIVE_REGULATION_OF_INTERFERON_GAMMA_PRODUCTION	GO_POSITIVE_REGULATION_OF_INTERFERON_GAMMA_PRODUCTION		61	0.37406707	1.6890031	0.0	0.08597391	0.998	4505	tags=44%, list=26%, signal=59%
GO_ARTERY_MORPHOGENESIS	GO_ARTERY_MORPHOGENESIS		51	0.3823214	1.6884539	0.0114068445	0.0859873	0.998	1886	tags=24%, list=11%, signal=26%
GO_REGULATION_OF_EPITHELIAL_CELL_APOPTOTIC_PROCESS	GO_REGULATION_OF_EPITHELIAL_CELL_APOPTOTIC_PROCESS		55	0.38646626	1.6874708	0.008097166	0.08605767	0.998	1158	tags=18%, list=7%, signal=19%
GO_CAMP_METABOLIC_PROCESS	GO_CAMP_METABOLIC_PROCESS		32	0.4297798	1.6874093	0.01056338	0.08560731	0.998	1208	tags=22%, list=7%, signal=23%
GO_CARDIAC_MUSCLE_CELL_DIFFERENTIATION	GO_CARDIAC_MUSCLE_CELL_DIFFERENTIATION		69	0.3565465	1.6862962	0.0	0.085878365	0.998	3043	tags=32%, list=17%, signal=38%
GO_ANDROGEN_METABOLIC_PROCESS	GO_ANDROGEN_METABOLIC_PROCESS		30	0.44017652	1.6853377	0.006779661	0.08596036	0.998	1394	tags=27%, list=8%, signal=29%
GO_ANTIGEN_PROCESSING_AND_PRESENTATION_OF_ENDOGENOUS_ANTIGEN	GO_ANTIGEN_PROCESSING_AND_PRESENTATION_OF_ENDOGENOUS_ANTIGEN		17	0.5041942	1.6826832	0.017964073	0.08696428	0.998	4796	tags=65%, list=27%, signal=89%
GO_LEUKOCYTE_MIGRATION	GO_LEUKOCYTE_MIGRATION		250	0.29189044	1.682664	0.0	0.08649428	0.998	4369	tags=39%, list=25%, signal=51%
GO_ALPHA_BETA_T_CELL_DIFFERENTIATION	GO_ALPHA_BETA_T_CELL_DIFFERENTIATION		43	0.38497216	1.6787939	0.0	0.088189065	0.998	4125	tags=42%, list=23%, signal=55%
GO_POSITIVE_REGULATION_OF_TYROSINE_PHOSPHORYLATION_OF_STAT3_PROTEIN	GO_POSITIVE_REGULATION_OF_TYROSINE_PHOSPHORYLATION_OF_STAT3_PROTEIN		34	0.42114946	1.6783699	0.0037593986	0.08793465	0.998	4072	tags=41%, list=23%, signal=53%
GO_RESPONSE_TO_GROWTH_HORMONE	GO_RESPONSE_TO_GROWTH_HORMONE		27	0.44523302	1.6768227	0.020689655	0.088375196	0.998	916	tags=26%, list=5%, signal=27%
GO_EPITHELIAL_STRUCTURE_MAINTENANCE	GO_EPITHELIAL_STRUCTURE_MAINTENANCE		21	0.48722634	1.6765779	0.006329114	0.088014945	0.998	3423	tags=43%, list=19%, signal=53%
GO_CARDIAC_CELL_DEVELOPMENT	GO_CARDIAC_CELL_DEVELOPMENT		45	0.38756847	1.6760521	0.015151516	0.08772841	0.998	3043	tags=38%, list=17%, signal=46%
GO_NEGATIVE_REGULATION_OF_TUMOR_NECROSIS_FACTOR_SUPERFAMILY_CYTOKINE_PRODUCTION	GO_NEGATIVE_REGULATION_OF_TUMOR_NECROSIS_FACTOR_SUPERFAMILY_CYTOKINE_PRODUCTION		40	0.40078154	1.6700968	0.011538462	0.09111341	0.998	2884	tags=40%, list=16%, signal=48%
GO_IMMUNE_EFFECTOR_PROCESS	GO_IMMUNE_EFFECTOR_PROCESS		422	0.27022102	1.6677935	0.0	0.09225518	0.998	4355	tags=36%, list=25%, signal=46%
GO_NEGATIVE_REGULATION_OF_ENDOTHELIAL_CELL_MIGRATION	GO_NEGATIVE_REGULATION_OF_ENDOTHELIAL_CELL_MIGRATION		37	0.39593136	1.6671336	0.004347826	0.092133716	0.998	1651	tags=27%, list=9%, signal=30%
GO_FATTY_ACID_BETA_OXIDATION	GO_FATTY_ACID_BETA_OXIDATION		51	0.37792078	1.6667266	0.0046296297	0.091866955	0.998	2789	tags=37%, list=16%, signal=44%
GO_NEGATIVE_REGULATION_OF_TOLL_LIKE_RECEPTOR_SIGNALING_PATHWAY	GO_NEGATIVE_REGULATION_OF_TOLL_LIKE_RECEPTOR_SIGNALING_PATHWAY		26	0.43827847	1.6666425	0.0033003301	0.09143112	0.998	4489	tags=50%, list=25%, signal=67%
GO_CATECHOLAMINE_METABOLIC_PROCESS	GO_CATECHOLAMINE_METABOLIC_PROCESS		39	0.4036263	1.6660432	0.0070921984	0.09140248	0.998	1859	tags=26%, list=11%, signal=29%
GO_REGULATION_OF_BODY_FLUID_LEVELS	GO_REGULATION_OF_BODY_FLUID_LEVELS		465	0.26874477	1.6641666	0.0	0.09198422	0.999	3239	tags=29%, list=18%, signal=35%
GO_REGULATION_OF_CD4_POSITIVE_ALPHA_BETA_T_CELL_ACTIVATION	GO_REGULATION_OF_CD4_POSITIVE_ALPHA_BETA_T_CELL_ACTIVATION		36	0.41078383	1.6640931	0.010869565	0.09156556	0.999	5190	tags=47%, list=29%, signal=67%
GO_CELL_MIGRATION_INVOLVED_IN_SPROUTING_ANGIOGENESIS	GO_CELL_MIGRATION_INVOLVED_IN_SPROUTING_ANGIOGENESIS		15	0.520888	1.6639379	0.024242423	0.09115058	0.999	841	tags=33%, list=5%, signal=35%
GO_REGULATION_OF_MITOCHONDRIAL_FISSION	GO_REGULATION_OF_MITOCHONDRIAL_FISSION		15	0.53185385	1.6635705	0.024242423	0.090885386	0.999	1259	tags=40%, list=7%, signal=43%
GO_NEGATIVE_REGULATION_OF_EXTRINSIC_APOPTOTIC_SIGNALING_PATHWAY_VIA_DEATH_DOMAIN_RECEPTORS	GO_NEGATIVE_REGULATION_OF_EXTRINSIC_APOPTOTIC_SIGNALING_PATHWAY_VIA_DEATH_DOMAIN_RECEPTORS		32	0.4310204	1.6626989	0.0	0.09096731	0.999	1099	tags=19%, list=6%, signal=20%
GO_REGULATION_OF_INTERLEUKIN_4_PRODUCTION	GO_REGULATION_OF_INTERLEUKIN_4_PRODUCTION		29	0.42863026	1.6622646	0.020618556	0.09076189	0.999	5282	tags=59%, list=30%, signal=84%
GO_N_GLYCAN_PROCESSING	GO_N_GLYCAN_PROCESSING		19	0.48875418	1.6611288	0.018867925	0.09093391	0.999	1788	tags=32%, list=10%, signal=35%
GO_RESPONSE_TO_ALCOHOL	GO_RESPONSE_TO_ALCOHOL		344	0.28445825	1.660673	0.0	0.09075109	0.999	3034	tags=29%, list=17%, signal=34%
GO_POSITIVE_REGULATION_OF_NF_KAPPAB_IMPORT_INTO_NUCLEUS	GO_POSITIVE_REGULATION_OF_NF_KAPPAB_IMPORT_INTO_NUCLEUS		26	0.4319022	1.658544	0.017006803	0.09165217	0.999	4399	tags=50%, list=25%, signal=67%
GO_RESPONSE_TO_CAMP	GO_RESPONSE_TO_CAMP		101	0.33802596	1.6574646	0.0065789474	0.0917092	0.999	3003	tags=35%, list=17%, signal=42%
GO_EPOXYGENASE_P450_PATHWAY	GO_EPOXYGENASE_P450_PATHWAY		18	0.48757005	1.656874	0.018518519	0.09160021	0.999	3035	tags=39%, list=17%, signal=47%
GO_MATERNAL_PLACENTA_DEVELOPMENT	GO_MATERNAL_PLACENTA_DEVELOPMENT		29	0.43510416	1.6566598	0.007490637	0.09126896	0.999	2325	tags=38%, list=13%, signal=44%
GO_REGULATION_OF_TYPE_2_IMMUNE_RESPONSE	GO_REGULATION_OF_TYPE_2_IMMUNE_RESPONSE		23	0.47725233	1.65653	0.010452962	0.09098247	0.999	2574	tags=26%, list=15%, signal=31%
GO_REGULATION_OF_SYSTEMIC_ARTERIAL_BLOOD_PRESSURE	GO_REGULATION_OF_SYSTEMIC_ARTERIAL_BLOOD_PRESSURE		79	0.3446994	1.655604	0.005291005	0.0909852	0.999	3340	tags=35%, list=19%, signal=44%
GO_POSITIVE_REGULATION_OF_ACUTE_INFLAMMATORY_RESPONSE	GO_POSITIVE_REGULATION_OF_ACUTE_INFLAMMATORY_RESPONSE		28	0.4389585	1.6535318	0.01048951	0.092012584	0.999	4041	tags=46%, list=23%, signal=60%
GO_HORMONE_METABOLIC_PROCESS	GO_HORMONE_METABOLIC_PROCESS		156	0.30661035	1.6444535	0.0	0.09773366	0.999	3439	tags=29%, list=20%, signal=36%
GO_DETECTION_OF_MECHANICAL_STIMULUS	GO_DETECTION_OF_MECHANICAL_STIMULUS		36	0.39884707	1.6430461	0.0037313432	0.098269425	0.999	3043	tags=42%, list=17%, signal=50%
GO_REGULATION_OF_LYMPHOCYTE_DIFFERENTIATION	GO_REGULATION_OF_LYMPHOCYTE_DIFFERENTIATION		120	0.32100976	1.642842	0.0	0.097915	0.999	4167	tags=38%, list=24%, signal=49%
GO_CYCLIC_NUCLEOTIDE_CATABOLIC_PROCESS	GO_CYCLIC_NUCLEOTIDE_CATABOLIC_PROCESS		17	0.49465752	1.6422647	0.021212121	0.097846106	0.999	1208	tags=29%, list=7%, signal=32%
GO_POSITIVE_REGULATION_OF_INTERLEUKIN_4_PRODUCTION	GO_POSITIVE_REGULATION_OF_INTERLEUKIN_4_PRODUCTION		22	0.46418124	1.6412635	0.021052632	0.09802509	0.999	5282	tags=59%, list=30%, signal=84%
GO_REGULATION_OF_CARBOHYDRATE_CATABOLIC_PROCESS	GO_REGULATION_OF_CARBOHYDRATE_CATABOLIC_PROCESS		38	0.4106815	1.6405864	0.0071174377	0.09796646	0.999	3039	tags=42%, list=17%, signal=51%
GO_NEGATIVE_REGULATION_OF_JNK_CASCADE	GO_NEGATIVE_REGULATION_OF_JNK_CASCADE		32	0.41465425	1.6352595	0.0	0.10107996	0.999	3120	tags=44%, list=18%, signal=53%
GO_POSITIVE_REGULATION_OF_MUSCLE_HYPERTROPHY	GO_POSITIVE_REGULATION_OF_MUSCLE_HYPERTROPHY		22	0.45748085	1.6348022	0.012820513	0.10085382	0.999	2384	tags=45%, list=14%, signal=52%
GO_MONOSACCHARIDE_TRANSPORT	GO_MONOSACCHARIDE_TRANSPORT		53	0.37599996	1.6334416	0.0091743115	0.10132482	0.999	3540	tags=32%, list=20%, signal=40%
GO_GRANULOCYTE_MIGRATION	GO_GRANULOCYTE_MIGRATION		69	0.35117534	1.6325296	0.004830918	0.101526536	0.999	3647	tags=33%, list=21%, signal=42%
GO_AMINE_METABOLIC_PROCESS	GO_AMINE_METABOLIC_PROCESS		124	0.31513423	1.6319525	0.0	0.10148891	0.999	2018	tags=23%, list=11%, signal=26%
GO_FATTY_ACID_METABOLIC_PROCESS	GO_FATTY_ACID_METABOLIC_PROCESS		279	0.2776677	1.6305201	0.0	0.10200785	0.999	2356	tags=24%, list=13%, signal=27%
GO_RESPONSE_TO_ORGANOPHOSPHORUS	GO_RESPONSE_TO_ORGANOPHOSPHORUS		136	0.31147227	1.630398	0.0	0.10157291	0.999	3069	tags=32%, list=17%, signal=39%
GO_POSITIVE_REGULATION_OF_ERK1_AND_ERK2_CASCADE	GO_POSITIVE_REGULATION_OF_ERK1_AND_ERK2_CASCADE		158	0.29917213	1.6300014	0.0	0.101379134	0.999	3647	tags=32%, list=21%, signal=40%
GO_REGULATION_OF_ENDOTHELIAL_CELL_MIGRATION	GO_REGULATION_OF_ENDOTHELIAL_CELL_MIGRATION		109	0.316214	1.6298652	0.0	0.101018935	0.999	1651	tags=22%, list=9%, signal=24%
GO_SUPEROXIDE_METABOLIC_PROCESS	GO_SUPEROXIDE_METABOLIC_PROCESS		29	0.4259577	1.6291884	0.009771987	0.10106188	0.999	5900	tags=69%, list=33%, signal=103%
GO_POSITIVE_REGULATION_OF_VASODILATION	GO_POSITIVE_REGULATION_OF_VASODILATION		31	0.3971423	1.6280131	0.018115941	0.10128551	0.999	2356	tags=23%, list=13%, signal=26%
GO_NEGATIVE_REGULATION_OF_LYMPHOCYTE_DIFFERENTIATION	GO_NEGATIVE_REGULATION_OF_LYMPHOCYTE_DIFFERENTIATION		34	0.39623892	1.6270726	0.0069204154	0.10129789	0.999	2964	tags=35%, list=17%, signal=42%
GO_GLUTAMINE_FAMILY_AMINO_ACID_METABOLIC_PROCESS	GO_GLUTAMINE_FAMILY_AMINO_ACID_METABOLIC_PROCESS		63	0.35099533	1.6265187	0.014018691	0.10121844	0.999	2077	tags=33%, list=12%, signal=38%
GO_REFLEX	GO_REFLEX		18	0.49311045	1.6245123	0.03154574	0.10210153	0.999	2930	tags=44%, list=17%, signal=53%
GO_FATTY_ACID_BETA_OXIDATION_USING_ACYL_COA_DEHYDROGENASE	GO_FATTY_ACID_BETA_OXIDATION_USING_ACYL_COA_DEHYDROGENASE		18	0.48413146	1.6237204	0.023026315	0.10229595	0.999	4553	tags=67%, list=26%, signal=90%
GO_POSITIVE_REGULATION_OF_CELL_KILLING	GO_POSITIVE_REGULATION_OF_CELL_KILLING		37	0.4043932	1.6234463	0.0	0.1020867	0.999	5006	tags=51%, list=28%, signal=72%
GO_NEGATIVE_REGULATION_OF_INTERLEUKIN_1_PRODUCTION	GO_NEGATIVE_REGULATION_OF_INTERLEUKIN_1_PRODUCTION		16	0.5064713	1.6228071	0.026548672	0.10207794	0.999	4343	tags=56%, list=25%, signal=75%
GO_PHOSPHOLIPASE_C_ACTIVATING_G_PROTEIN_COUPLED_RECEPTOR_SIGNALING_PATHWAY	GO_PHOSPHOLIPASE_C_ACTIVATING_G_PROTEIN_COUPLED_RECEPTOR_SIGNALING_PATHWAY		70	0.34314853	1.6227022	0.004878049	0.10172977	0.999	3891	tags=36%, list=22%, signal=46%
GO_PYRIDINE_CONTAINING_COMPOUND_BIOSYNTHETIC_PROCESS	GO_PYRIDINE_CONTAINING_COMPOUND_BIOSYNTHETIC_PROCESS		18	0.48512408	1.6204736	0.027950311	0.102845214	0.999	2702	tags=44%, list=15%, signal=52%
GO_POSITIVE_REGULATION_OF_NUCLEOSIDE_METABOLIC_PROCESS	GO_POSITIVE_REGULATION_OF_NUCLEOSIDE_METABOLIC_PROCESS		21	0.46681973	1.6203146	0.031141868	0.1024886	0.999	2696	tags=43%, list=15%, signal=51%
GO_NEGATIVE_REGULATION_OF_RESPONSE_TO_EXTERNAL_STIMULUS	GO_NEGATIVE_REGULATION_OF_RESPONSE_TO_EXTERNAL_STIMULUS		251	0.27898675	1.615557	0.0	0.10546531	0.999	2121	tags=22%, list=12%, signal=25%
GO_SMOOTH_MUSCLE_CONTRACTION	GO_SMOOTH_MUSCLE_CONTRACTION		45	0.38266307	1.6152303	0.0	0.1052382	0.999	3583	tags=49%, list=20%, signal=61%
GO_SERINE_FAMILY_AMINO_ACID_METABOLIC_PROCESS	GO_SERINE_FAMILY_AMINO_ACID_METABOLIC_PROCESS		39	0.39891076	1.6133493	0.00729927	0.10602917	0.999	3613	tags=44%, list=20%, signal=55%
GO_WATER_SOLUBLE_VITAMIN_METABOLIC_PROCESS	GO_WATER_SOLUBLE_VITAMIN_METABOLIC_PROCESS		82	0.33688173	1.6121783	0.0052083335	0.1063816	0.999	3015	tags=35%, list=17%, signal=42%
GO_REGULATION_OF_POSITIVE_CHEMOTAXIS	GO_REGULATION_OF_POSITIVE_CHEMOTAXIS		22	0.46372378	1.6092646	0.02153846	0.108077325	0.999	3116	tags=41%, list=18%, signal=50%
GO_REGULATION_OF_ERK1_AND_ERK2_CASCADE	GO_REGULATION_OF_ERK1_AND_ERK2_CASCADE		224	0.29190207	1.6077262	0.0	0.108854406	0.999	2547	tags=24%, list=14%, signal=27%
GO_CELLULAR_RESPONSE_TO_CAMP	GO_CELLULAR_RESPONSE_TO_CAMP		49	0.36786935	1.6074784	0.004032258	0.10858109	0.999	2897	tags=35%, list=16%, signal=41%
GO_PURINE_CONTAINING_COMPOUND_CATABOLIC_PROCESS	GO_PURINE_CONTAINING_COMPOUND_CATABOLIC_PROCESS		46	0.37669197	1.6035069	0.01119403	0.11103655	1.0	1208	tags=22%, list=7%, signal=23%
GO_REGULATION_OF_RHO_PROTEIN_SIGNAL_TRANSDUCTION	GO_REGULATION_OF_RHO_PROTEIN_SIGNAL_TRANSDUCTION		105	0.3141171	1.6027834	0.0	0.11111017	1.0	3977	tags=34%, list=23%, signal=44%
GO_LEFT_RIGHT_PATTERN_FORMATION	GO_LEFT_RIGHT_PATTERN_FORMATION		21	0.46030942	1.6022884	0.024561403	0.11110033	1.0	1496	tags=29%, list=8%, signal=31%
GO_NEGATIVE_REGULATION_OF_BLOOD_PRESSURE	GO_NEGATIVE_REGULATION_OF_BLOOD_PRESSURE		41	0.38874844	1.601066	0.012244898	0.111361444	1.0	2682	tags=32%, list=15%, signal=37%
GO_RESPONSE_TO_METAL_ION	GO_RESPONSE_TO_METAL_ION		312	0.27171904	1.6000544	0.0	0.11176013	1.0	2907	tags=26%, list=16%, signal=30%
GO_NEGATIVE_REGULATION_OF_CYTOKINE_SECRETION	GO_NEGATIVE_REGULATION_OF_CYTOKINE_SECRETION		39	0.3851943	1.5984138	0.011811024	0.11241216	1.0	2574	tags=41%, list=15%, signal=48%
GO_RESPONSE_TO_MUSCLE_ACTIVITY	GO_RESPONSE_TO_MUSCLE_ACTIVITY		16	0.4963438	1.598053	0.028481012	0.1121862	1.0	1158	tags=31%, list=7%, signal=33%
GO_POSITIVE_REGULATION_OF_CYTOKINE_BIOSYNTHETIC_PROCESS	GO_POSITIVE_REGULATION_OF_CYTOKINE_BIOSYNTHETIC_PROCESS		54	0.3551586	1.5976549	0.012820513	0.1119887	1.0	4041	tags=43%, list=23%, signal=55%
GO_MATERNAL_PROCESS_INVOLVED_IN_FEMALE_PREGNANCY	GO_MATERNAL_PROCESS_INVOLVED_IN_FEMALE_PREGNANCY		57	0.34832942	1.594753	0.004608295	0.113911115	1.0	1436	tags=21%, list=8%, signal=23%
GO_DISRUPTION_OF_CELLS_OF_OTHER_ORGANISM	GO_DISRUPTION_OF_CELLS_OF_OTHER_ORGANISM		22	0.44015086	1.593305	0.029940119	0.11453654	1.0	3602	tags=55%, list=20%, signal=68%
GO_REGULATION_OF_FATTY_ACID_OXIDATION	GO_REGULATION_OF_FATTY_ACID_OXIDATION		27	0.41839227	1.5924524	0.018450184	0.1147869	1.0	1206	tags=33%, list=7%, signal=36%
GO_POSITIVE_REGULATION_OF_ENDOCYTOSIS	GO_POSITIVE_REGULATION_OF_ENDOCYTOSIS		111	0.30591473	1.5920463	0.0	0.114679374	1.0	3368	tags=36%, list=19%, signal=44%
GO_NEGATIVE_REGULATION_OF_BMP_SIGNALING_PATHWAY	GO_NEGATIVE_REGULATION_OF_BMP_SIGNALING_PATHWAY		38	0.3826907	1.5899334	0.0037453184	0.11597024	1.0	3242	tags=34%, list=18%, signal=42%
GO_NITRIC_OXIDE_METABOLIC_PROCESS	GO_NITRIC_OXIDE_METABOLIC_PROCESS		15	0.49783558	1.5856808	0.041420117	0.11870281	1.0	1280	tags=40%, list=7%, signal=43%
GO_CYTOKINE_MEDIATED_SIGNALING_PATHWAY	GO_CYTOKINE_MEDIATED_SIGNALING_PATHWAY		413	0.2626293	1.5844431	0.0	0.119264595	1.0	4167	tags=34%, list=24%, signal=44%
GO_NEUTRAL_LIPID_BIOSYNTHETIC_PROCESS	GO_NEUTRAL_LIPID_BIOSYNTHETIC_PROCESS		27	0.4223304	1.5827458	0.020618556	0.120245256	1.0	3313	tags=37%, list=19%, signal=46%
GO_RESPONSE_TO_CALCIUM_ION	GO_RESPONSE_TO_CALCIUM_ION		109	0.30699193	1.5819678	0.006451613	0.12038822	1.0	1492	tags=17%, list=8%, signal=19%
GO_LIVER_REGENERATION	GO_LIVER_REGENERATION		19	0.46522307	1.5818685	0.015527951	0.119998135	1.0	3484	tags=47%, list=20%, signal=59%
GO_NITROGEN_CYCLE_METABOLIC_PROCESS	GO_NITROGEN_CYCLE_METABOLIC_PROCESS		15	0.5015569	1.5818505	0.029850746	0.1195257	1.0	1391	tags=33%, list=8%, signal=36%
GO_REGULATION_OF_NATURAL_KILLER_CELL_MEDIATED_IMMUNITY	GO_REGULATION_OF_NATURAL_KILLER_CELL_MEDIATED_IMMUNITY		33	0.3897877	1.5790403	0.011278195	0.12131471	1.0	4796	tags=48%, list=27%, signal=66%
GO_NEGATIVE_REGULATION_OF_STAT_CASCADE	GO_NEGATIVE_REGULATION_OF_STAT_CASCADE		41	0.37893316	1.5783563	0.01968504	0.12142591	1.0	4479	tags=49%, list=25%, signal=65%
GO_NEGATIVE_REGULATION_OF_ADAPTIVE_IMMUNE_RESPONSE	GO_NEGATIVE_REGULATION_OF_ADAPTIVE_IMMUNE_RESPONSE		33	0.4050142	1.5779389	0.0069204154	0.121251374	1.0	4505	tags=55%, list=26%, signal=73%
GO_BLOOD_VESSEL_REMODELING	GO_BLOOD_VESSEL_REMODELING		31	0.41030243	1.5778638	0.033670034	0.120856285	1.0	2884	tags=35%, list=16%, signal=42%
GO_REGULATION_OF_INTERLEUKIN_8_PRODUCTION	GO_REGULATION_OF_INTERLEUKIN_8_PRODUCTION		56	0.35136464	1.5771298	0.021276595	0.120859206	1.0	2570	tags=30%, list=15%, signal=35%
GO_NEGATIVE_REGULATION_OF_LEUKOCYTE_DIFFERENTIATION	GO_NEGATIVE_REGULATION_OF_LEUKOCYTE_DIFFERENTIATION		74	0.33732104	1.5751935	0.0	0.12195927	1.0	2964	tags=31%, list=17%, signal=37%
GO_LYMPHOCYTE_ACTIVATION_INVOLVED_IN_IMMUNE_RESPONSE	GO_LYMPHOCYTE_ACTIVATION_INVOLVED_IN_IMMUNE_RESPONSE		79	0.32324773	1.5748653	0.0	0.1217875	1.0	3959	tags=34%, list=22%, signal=44%
GO_ORGANIC_ANION_TRANSPORT	GO_ORGANIC_ANION_TRANSPORT		360	0.2661941	1.5733439	0.0	0.12259389	1.0	2110	tags=21%, list=12%, signal=23%
GO_REGULATION_OF_CELL_KILLING	GO_REGULATION_OF_CELL_KILLING		60	0.3404282	1.5731711	0.009615385	0.12226548	1.0	5006	tags=50%, list=28%, signal=70%
GO_NEGATIVE_REGULATION_OF_EPITHELIAL_CELL_MIGRATION	GO_NEGATIVE_REGULATION_OF_EPITHELIAL_CELL_MIGRATION		50	0.3585232	1.5724618	0.012820513	0.12237975	1.0	1721	tags=26%, list=10%, signal=29%
GO_HEART_VALVE_DEVELOPMENT	GO_HEART_VALVE_DEVELOPMENT		32	0.3974757	1.5710902	0.0111524165	0.12315797	1.0	2283	tags=28%, list=13%, signal=32%
GO_STEROL_TRANSPORT	GO_STEROL_TRANSPORT		49	0.3635704	1.5692384	0.012987013	0.124208584	1.0	1965	tags=29%, list=11%, signal=32%
GO_REGULATION_OF_ENDOTHELIAL_CELL_DIFFERENTIATION	GO_REGULATION_OF_ENDOTHELIAL_CELL_DIFFERENTIATION		27	0.41577148	1.5686296	0.020833334	0.12431103	1.0	2547	tags=41%, list=14%, signal=48%
GO_PURINE_NUCLEOBASE_METABOLIC_PROCESS	GO_PURINE_NUCLEOBASE_METABOLIC_PROCESS		19	0.45327485	1.5669401	0.028846154	0.12508228	1.0	268	tags=21%, list=2%, signal=21%
GO_NEGATIVE_REGULATION_OF_INTERFERON_GAMMA_PRODUCTION	GO_NEGATIVE_REGULATION_OF_INTERFERON_GAMMA_PRODUCTION		31	0.3988758	1.5658793	0.01754386	0.12543653	1.0	3539	tags=39%, list=20%, signal=48%
GO_REGULATION_OF_LIPID_STORAGE	GO_REGULATION_OF_LIPID_STORAGE		40	0.38078722	1.5646689	0.011450382	0.12602551	1.0	1768	tags=28%, list=10%, signal=30%
GO_TISSUE_REMODELING	GO_TISSUE_REMODELING		83	0.31850642	1.5643859	0.0054054055	0.12567806	1.0	2983	tags=29%, list=17%, signal=35%
GO_NEGATIVE_REGULATION_OF_OSTEOCLAST_DIFFERENTIATION	GO_NEGATIVE_REGULATION_OF_OSTEOCLAST_DIFFERENTIATION		22	0.44488782	1.5639025	0.012987013	0.12556808	1.0	4387	tags=50%, list=25%, signal=66%
GO_REGULATION_OF_STAT_CASCADE	GO_REGULATION_OF_STAT_CASCADE		115	0.30834883	1.5636802	0.0	0.12525722	1.0	4132	tags=37%, list=23%, signal=47%
GO_NEGATIVE_REGULATION_OF_LIPID_CATABOLIC_PROCESS	GO_NEGATIVE_REGULATION_OF_LIPID_CATABOLIC_PROCESS		20	0.449874	1.5629385	0.036253776	0.12538248	1.0	976	tags=25%, list=6%, signal=26%
GO_RESPONSE_TO_TRANSITION_METAL_NANOPARTICLE	GO_RESPONSE_TO_TRANSITION_METAL_NANOPARTICLE		138	0.29693946	1.5624087	0.0	0.12532866	1.0	3261	tags=33%, list=18%, signal=40%
GO_GLUTAMINE_FAMILY_AMINO_ACID_CATABOLIC_PROCESS	GO_GLUTAMINE_FAMILY_AMINO_ACID_CATABOLIC_PROCESS		24	0.4374486	1.5600641	0.024305556	0.12690453	1.0	1280	tags=33%, list=7%, signal=36%
GO_CELLULAR_HORMONE_METABOLIC_PROCESS	GO_CELLULAR_HORMONE_METABOLIC_PROCESS		100	0.3063102	1.5580463	0.0	0.12815799	1.0	3439	tags=30%, list=20%, signal=37%
GO_CELLULAR_MODIFIED_AMINO_ACID_CATABOLIC_PROCESS	GO_CELLULAR_MODIFIED_AMINO_ACID_CATABOLIC_PROCESS		16	0.49307176	1.5529245	0.054054055	0.13178375	1.0	3024	tags=50%, list=17%, signal=60%
GO_T_CELL_DIFFERENTIATION_INVOLVED_IN_IMMUNE_RESPONSE	GO_T_CELL_DIFFERENTIATION_INVOLVED_IN_IMMUNE_RESPONSE		28	0.40544844	1.5527207	0.017857144	0.13143352	1.0	5830	tags=57%, list=33%, signal=85%
GO_NEGATIVE_REGULATION_OF_B_CELL_ACTIVATION	GO_NEGATIVE_REGULATION_OF_B_CELL_ACTIVATION		30	0.4059758	1.551728	0.025925925	0.1319399	1.0	3644	tags=40%, list=21%, signal=50%
GO_MYELOID_LEUKOCYTE_MIGRATION	GO_MYELOID_LEUKOCYTE_MIGRATION		93	0.31625232	1.5488803	0.0	0.13398254	1.0	3647	tags=33%, list=21%, signal=42%
GO_ORGANIC_ACID_BIOSYNTHETIC_PROCESS	GO_ORGANIC_ACID_BIOSYNTHETIC_PROCESS		247	0.27096707	1.5484809	0.0	0.13387847	1.0	3021	tags=28%, list=17%, signal=33%
GO_RESPONSE_TO_MINERALOCORTICOID	GO_RESPONSE_TO_MINERALOCORTICOID		34	0.39389116	1.548471	0.02166065	0.13341253	1.0	2857	tags=44%, list=16%, signal=53%
GO_ENDOTHELIAL_CELL_PROLIFERATION	GO_ENDOTHELIAL_CELL_PROLIFERATION		23	0.41870132	1.5441757	0.034843206	0.13687308	1.0	3230	tags=43%, list=18%, signal=53%
GO_POSITIVE_REGULATION_OF_NATURAL_KILLER_CELL_ACTIVATION	GO_POSITIVE_REGULATION_OF_NATURAL_KILLER_CELL_ACTIVATION		17	0.47192907	1.5431682	0.021276595	0.13733874	1.0	4072	tags=53%, list=23%, signal=69%
GO_ENTRAINMENT_OF_CIRCADIAN_CLOCK	GO_ENTRAINMENT_OF_CIRCADIAN_CLOCK		25	0.4202839	1.5408642	0.04605263	0.13891983	1.0	2773	tags=36%, list=16%, signal=43%
GO_PTERIDINE_CONTAINING_COMPOUND_METABOLIC_PROCESS	GO_PTERIDINE_CONTAINING_COMPOUND_METABOLIC_PROCESS		33	0.39442453	1.538871	0.031358887	0.14033556	1.0	3482	tags=48%, list=20%, signal=60%
GO_REGULATION_OF_COFACTOR_METABOLIC_PROCESS	GO_REGULATION_OF_COFACTOR_METABOLIC_PROCESS		46	0.3628979	1.5388583	0.008298756	0.1398556	1.0	3039	tags=35%, list=17%, signal=42%
GO_POSITIVE_REGULATION_OF_PROTEIN_MATURATION	GO_POSITIVE_REGULATION_OF_PROTEIN_MATURATION		16	0.45956597	1.5385712	0.05345912	0.13963094	1.0	2869	tags=44%, list=16%, signal=52%
GO_REGULATION_OF_TRANSFORMING_GROWTH_FACTOR_BETA_PRODUCTION	GO_REGULATION_OF_TRANSFORMING_GROWTH_FACTOR_BETA_PRODUCTION		25	0.41892588	1.5379007	0.028169014	0.13980377	1.0	3239	tags=36%, list=18%, signal=44%
GO_REGULATION_OF_ENDOTHELIAL_CELL_CHEMOTAXIS	GO_REGULATION_OF_ENDOTHELIAL_CELL_CHEMOTAXIS		16	0.48082766	1.537727	0.038348082	0.13952975	1.0	809	tags=25%, list=5%, signal=26%
GO_FATTY_ACID_DERIVATIVE_METABOLIC_PROCESS	GO_FATTY_ACID_DERIVATIVE_METABOLIC_PROCESS		89	0.30844012	1.5353479	0.011299435	0.14115228	1.0	3388	tags=31%, list=19%, signal=39%
GO_CELLULAR_RESPONSE_TO_FLUID_SHEAR_STRESS	GO_CELLULAR_RESPONSE_TO_FLUID_SHEAR_STRESS		18	0.4561168	1.5348531	0.029900333	0.141055	1.0	901	tags=28%, list=5%, signal=29%
GO_RESPONSE_TO_CORTICOSTEROID	GO_RESPONSE_TO_CORTICOSTEROID		166	0.28007957	1.5331019	0.0	0.14224409	1.0	3003	tags=30%, list=17%, signal=35%
GO_VITAMIN_METABOLIC_PROCESS	GO_VITAMIN_METABOLIC_PROCESS		112	0.30293941	1.5329132	0.0	0.14197184	1.0	3106	tags=32%, list=18%, signal=39%
GO_REGULATION_OF_ADAPTIVE_IMMUNE_RESPONSE	GO_REGULATION_OF_ADAPTIVE_IMMUNE_RESPONSE		115	0.2999955	1.5329058	0.0	0.14150675	1.0	4796	tags=43%, list=27%, signal=59%
GO_EXTRACELLULAR_STRUCTURE_ORGANIZATION	GO_EXTRACELLULAR_STRUCTURE_ORGANIZATION		292	0.26782224	1.532023	0.0	0.14180034	1.0	4393	tags=39%, list=25%, signal=52%
GO_HYDROGEN_PEROXIDE_METABOLIC_PROCESS	GO_HYDROGEN_PEROXIDE_METABOLIC_PROCESS		29	0.39917696	1.5306214	0.025270758	0.14253539	1.0	5900	tags=62%, list=33%, signal=93%
GO_RESPONSE_TO_FOOD	GO_RESPONSE_TO_FOOD		16	0.4671979	1.5295081	0.031976745	0.14310099	1.0	3147	tags=50%, list=18%, signal=61%
GO_REGULATION_OF_SMOOTH_MUSCLE_CELL_PROLIFERATION	GO_REGULATION_OF_SMOOTH_MUSCLE_CELL_PROLIFERATION		99	0.30023164	1.527922	0.010989011	0.1443403	1.0	2905	tags=28%, list=16%, signal=34%
GO_LEUKOCYTE_CHEMOTAXIS	GO_LEUKOCYTE_CHEMOTAXIS		112	0.29601228	1.5271361	0.006802721	0.14451495	1.0	3826	tags=32%, list=22%, signal=41%
GO_CIRCADIAN_RHYTHM	GO_CIRCADIAN_RHYTHM		125	0.28794172	1.5263638	0.0	0.14479408	1.0	3039	tags=30%, list=17%, signal=36%
GO_REGULATION_OF_PHOSPHOLIPASE_ACTIVITY	GO_REGULATION_OF_PHOSPHOLIPASE_ACTIVITY		62	0.33655548	1.5252681	0.022624435	0.14527763	1.0	3791	tags=32%, list=22%, signal=41%
GO_FOLIC_ACID_METABOLIC_PROCESS	GO_FOLIC_ACID_METABOLIC_PROCESS		17	0.4560177	1.5244635	0.048859935	0.14543848	1.0	3240	tags=47%, list=18%, signal=58%
GO_CALCIUM_ION_REGULATED_EXOCYTOSIS_OF_NEUROTRANSMITTER	GO_CALCIUM_ION_REGULATED_EXOCYTOSIS_OF_NEUROTRANSMITTER		33	0.38816223	1.5234798	0.03629032	0.14575498	1.0	3670	tags=36%, list=21%, signal=46%
GO_ARACHIDONIC_ACID_METABOLIC_PROCESS	GO_ARACHIDONIC_ACID_METABOLIC_PROCESS		49	0.3568319	1.5228515	0.01754386	0.14574644	1.0	4319	tags=41%, list=24%, signal=54%
GO_REGULATION_OF_LEUKOCYTE_CHEMOTAXIS	GO_REGULATION_OF_LEUKOCYTE_CHEMOTAXIS		92	0.3106326	1.5226358	0.011049724	0.14552264	1.0	4374	tags=35%, list=25%, signal=46%
GO_POSITIVE_REGULATION_OF_LIPASE_ACTIVITY	GO_POSITIVE_REGULATION_OF_LIPASE_ACTIVITY		64	0.33180448	1.5216869	0.01369863	0.14593296	1.0	3396	tags=33%, list=19%, signal=40%
GO_STAT_CASCADE	GO_STAT_CASCADE		43	0.3673173	1.5216675	0.021978023	0.14549552	1.0	2059	tags=26%, list=12%, signal=29%
GO_SEX_DETERMINATION	GO_SEX_DETERMINATION		19	0.4473363	1.5197277	0.030395137	0.14686473	1.0	2985	tags=42%, list=17%, signal=51%
GO_MODULATION_BY_HOST_OF_VIRAL_PROCESS	GO_MODULATION_BY_HOST_OF_VIRAL_PROCESS		17	0.45969024	1.5183451	0.05074627	0.14772834	1.0	1776	tags=41%, list=10%, signal=46%
GO_FOLIC_ACID_CONTAINING_COMPOUND_METABOLIC_PROCESS	GO_FOLIC_ACID_CONTAINING_COMPOUND_METABOLIC_PROCESS		26	0.40379688	1.5181721	0.021201413	0.14744486	1.0	3482	tags=50%, list=20%, signal=62%
GO_LIPID_TRANSLOCATION	GO_LIPID_TRANSLOCATION		21	0.4213223	1.5173125	0.03960396	0.14770314	1.0	4829	tags=52%, list=27%, signal=72%
GO_INORGANIC_ION_IMPORT_INTO_CELL	GO_INORGANIC_ION_IMPORT_INTO_CELL		15	0.4802047	1.5147953	0.059880238	0.14956377	1.0	3226	tags=53%, list=18%, signal=65%
GO_APOPTOTIC_CELL_CLEARANCE	GO_APOPTOTIC_CELL_CLEARANCE		27	0.39673266	1.5140357	0.03717472	0.14972599	1.0	900	tags=26%, list=5%, signal=27%
GO_CELLULAR_GLUCURONIDATION	GO_CELLULAR_GLUCURONIDATION		22	0.42108214	1.5127851	0.04416404	0.15043162	1.0	3439	tags=45%, list=20%, signal=56%
GO_2_OXOGLUTARATE_METABOLIC_PROCESS	GO_2_OXOGLUTARATE_METABOLIC_PROCESS		19	0.44790268	1.5119013	0.04804805	0.15068707	1.0	1184	tags=26%, list=7%, signal=28%
GO_DEFENSE_RESPONSE_TO_OTHER_ORGANISM	GO_DEFENSE_RESPONSE_TO_OTHER_ORGANISM		397	0.2431742	1.5118521	0.0	0.1502607	1.0	2574	tags=22%, list=15%, signal=25%
GO_NEGATIVE_REGULATION_OF_ANTIGEN_RECEPTOR_MEDIATED_SIGNALING_PATHWAY	GO_NEGATIVE_REGULATION_OF_ANTIGEN_RECEPTOR_MEDIATED_SIGNALING_PATHWAY		20	0.44791937	1.5117172	0.056782335	0.14991023	1.0	5306	tags=60%, list=30%, signal=86%
GO_RESPONSE_TO_VITAMIN_D	GO_RESPONSE_TO_VITAMIN_D		32	0.37549672	1.5105032	0.041666668	0.15058596	1.0	3864	tags=41%, list=22%, signal=52%
GO_PHOSPHATIDYLCHOLINE_BIOSYNTHETIC_PROCESS	GO_PHOSPHATIDYLCHOLINE_BIOSYNTHETIC_PROCESS		25	0.41375217	1.510502	0.032051284	0.15011685	1.0	2275	tags=36%, list=13%, signal=41%
GO_DIGESTIVE_SYSTEM_PROCESS	GO_DIGESTIVE_SYSTEM_PROCESS		58	0.34258246	1.5104442	0.01369863	0.14969037	1.0	3062	tags=28%, list=17%, signal=33%
GO_REGULATION_OF_NATURAL_KILLER_CELL_ACTIVATION	GO_REGULATION_OF_NATURAL_KILLER_CELL_ACTIVATION		25	0.41915765	1.509968	0.02631579	0.1497307	1.0	4132	tags=52%, list=23%, signal=68%
GO_SMALL_MOLECULE_BIOSYNTHETIC_PROCESS	GO_SMALL_MOLECULE_BIOSYNTHETIC_PROCESS		410	0.24853106	1.5079845	0.0	0.15114202	1.0	2317	tags=22%, list=13%, signal=25%
GO_DIGESTIVE_SYSTEM_DEVELOPMENT	GO_DIGESTIVE_SYSTEM_DEVELOPMENT		139	0.2778903	1.5079234	0.0	0.15074183	1.0	1792	tags=19%, list=10%, signal=21%
GO_PLATELET_ACTIVATION	GO_PLATELET_ACTIVATION		139	0.2876819	1.5071412	0.0068965517	0.15109779	1.0	3181	tags=29%, list=18%, signal=36%
GO_DETECTION_OF_CHEMICAL_STIMULUS_INVOLVED_IN_SENSORY_PERCEPTION_OF_TASTE	GO_DETECTION_OF_CHEMICAL_STIMULUS_INVOLVED_IN_SENSORY_PERCEPTION_OF_TASTE		22	0.42528236	1.5065336	0.04113924	0.15125556	1.0	3580	tags=41%, list=20%, signal=51%
GO_CARDIOCYTE_DIFFERENTIATION	GO_CARDIOCYTE_DIFFERENTIATION		89	0.30115032	1.5063807	0.009615385	0.15093005	1.0	3110	tags=28%, list=18%, signal=34%
GO_ORGANIC_ACID_TRANSPORT	GO_ORGANIC_ACID_TRANSPORT		245	0.2613799	1.5063051	0.0	0.15056208	1.0	1930	tags=19%, list=11%, signal=21%
GO_CELLULAR_RESPONSE_TO_INORGANIC_SUBSTANCE	GO_CELLULAR_RESPONSE_TO_INORGANIC_SUBSTANCE		141	0.27980962	1.5054204	0.0	0.15099126	1.0	3261	tags=29%, list=18%, signal=35%
GO_REGULATION_OF_TYROSINE_PHOSPHORYLATION_OF_STAT3_PROTEIN	GO_REGULATION_OF_TYROSINE_PHOSPHORYLATION_OF_STAT3_PROTEIN		41	0.35356364	1.503611	0.041353382	0.1520237	1.0	4072	tags=39%, list=23%, signal=51%
GO_REGULATION_OF_NF_KAPPAB_IMPORT_INTO_NUCLEUS	GO_REGULATION_OF_NF_KAPPAB_IMPORT_INTO_NUCLEUS		46	0.35665458	1.5015539	0.026819924	0.15343684	1.0	3401	tags=37%, list=19%, signal=46%
GO_REGULATION_OF_TOLL_LIKE_RECEPTOR_SIGNALING_PATHWAY	GO_REGULATION_OF_TOLL_LIKE_RECEPTOR_SIGNALING_PATHWAY		46	0.34980586	1.5014902	0.026086956	0.15304026	1.0	3062	tags=30%, list=17%, signal=37%
GO_TETRAHYDROFOLATE_METABOLIC_PROCESS	GO_TETRAHYDROFOLATE_METABOLIC_PROCESS		18	0.45478618	1.5005168	0.03257329	0.15357153	1.0	3482	tags=56%, list=20%, signal=69%
GO_CELLULAR_RESPONSE_TO_REACTIVE_NITROGEN_SPECIES	GO_CELLULAR_RESPONSE_TO_REACTIVE_NITROGEN_SPECIES		18	0.4463633	1.4998008	0.06	0.1537658	1.0	2771	tags=28%, list=16%, signal=33%
GO_POSITIVE_REGULATION_OF_RECEPTOR_INTERNALIZATION	GO_POSITIVE_REGULATION_OF_RECEPTOR_INTERNALIZATION		23	0.42403835	1.4996892	0.029315962	0.15339713	1.0	3849	tags=43%, list=22%, signal=56%
GO_NECROPTOTIC_PROCESS	GO_NECROPTOTIC_PROCESS		21	0.43059388	1.4987576	0.042944785	0.15370968	1.0	2118	tags=24%, list=12%, signal=27%
GO_VASCULOGENESIS	GO_VASCULOGENESIS		57	0.33594352	1.4967867	0.008298756	0.15515661	1.0	1677	tags=25%, list=10%, signal=27%
GO_T_HELPER_1_TYPE_IMMUNE_RESPONSE	GO_T_HELPER_1_TYPE_IMMUNE_RESPONSE		18	0.4385573	1.4952221	0.029761905	0.1562691	1.0	3919	tags=44%, list=22%, signal=57%
GO_LONG_CHAIN_FATTY_ACID_METABOLIC_PROCESS	GO_LONG_CHAIN_FATTY_ACID_METABOLIC_PROCESS		87	0.30893648	1.4937909	0.009852217	0.15720943	1.0	3334	tags=31%, list=19%, signal=38%
GO_T_CELL_SELECTION	GO_T_CELL_SELECTION		35	0.36819926	1.4925466	0.010204081	0.1579896	1.0	4322	tags=43%, list=25%, signal=57%
GO_ENDOTHELIAL_CELL_DEVELOPMENT	GO_ENDOTHELIAL_CELL_DEVELOPMENT		43	0.3484664	1.492535	0.02255639	0.15753981	1.0	4035	tags=44%, list=23%, signal=57%
GO_LIPID_CATABOLIC_PROCESS	GO_LIPID_CATABOLIC_PROCESS		233	0.25989395	1.492015	0.0	0.15761602	1.0	3085	tags=27%, list=17%, signal=32%
GO_REACTIVE_NITROGEN_SPECIES_METABOLIC_PROCESS	GO_REACTIVE_NITROGEN_SPECIES_METABOLIC_PROCESS		17	0.4482039	1.4913023	0.06840391	0.1579067	1.0	1280	tags=35%, list=7%, signal=38%
GO_NEGATIVE_REGULATION_OF_T_CELL_DIFFERENTIATION	GO_NEGATIVE_REGULATION_OF_T_CELL_DIFFERENTIATION		27	0.39063752	1.48942	0.031468533	0.15926641	1.0	2964	tags=37%, list=17%, signal=44%
GO_REGULATION_OF_TUMOR_NECROSIS_FACTOR_BIOSYNTHETIC_PROCESS	GO_REGULATION_OF_TUMOR_NECROSIS_FACTOR_BIOSYNTHETIC_PROCESS		17	0.45720991	1.4877671	0.057971016	0.16042648	1.0	3784	tags=47%, list=21%, signal=60%
GO_URONIC_ACID_METABOLIC_PROCESS	GO_URONIC_ACID_METABOLIC_PROCESS		27	0.4031537	1.4864583	0.043165468	0.16124377	1.0	3439	tags=41%, list=20%, signal=51%
GO_POSITIVE_REGULATION_OF_RESPONSE_TO_EXTERNAL_STIMULUS	GO_POSITIVE_REGULATION_OF_RESPONSE_TO_EXTERNAL_STIMULUS		280	0.25643048	1.4856492	0.0	0.16150811	1.0	4151	tags=32%, list=24%, signal=41%
GO_PROTEIN_LOCALIZATION_TO_GOLGI_APPARATUS	GO_PROTEIN_LOCALIZATION_TO_GOLGI_APPARATUS		29	0.37913403	1.4814322	0.045454547	0.16535848	1.0	2666	tags=34%, list=15%, signal=41%
GO_RESPONSE_TO_INORGANIC_SUBSTANCE	GO_RESPONSE_TO_INORGANIC_SUBSTANCE		453	0.2424657	1.4811268	0.0	0.1651361	1.0	2907	tags=25%, list=16%, signal=29%
GO_ORGANOPHOSPHATE_ESTER_TRANSPORT	GO_ORGANOPHOSPHATE_ESTER_TRANSPORT		84	0.29960325	1.4803699	0.0054945056	0.16549674	1.0	2845	tags=27%, list=16%, signal=32%
GO_REGULATION_OF_T_CELL_DIFFERENTIATION	GO_REGULATION_OF_T_CELL_DIFFERENTIATION		96	0.29943472	1.4801741	0.010989011	0.16520292	1.0	4167	tags=38%, list=24%, signal=49%
GO_HYDROGEN_PEROXIDE_CATABOLIC_PROCESS	GO_HYDROGEN_PEROXIDE_CATABOLIC_PROCESS		19	0.43797874	1.4801365	0.04761905	0.16480812	1.0	5176	tags=53%, list=29%, signal=74%
GO_LIPID_MODIFICATION	GO_LIPID_MODIFICATION		193	0.26469812	1.4795753	0.0	0.16495831	1.0	2980	tags=28%, list=17%, signal=33%
GO_BLOOD_VESSEL_ENDOTHELIAL_CELL_MIGRATION	GO_BLOOD_VESSEL_ENDOTHELIAL_CELL_MIGRATION		23	0.41153497	1.479363	0.04318937	0.16476204	1.0	841	tags=22%, list=5%, signal=23%
GO_FLAVONOID_METABOLIC_PROCESS	GO_FLAVONOID_METABOLIC_PROCESS		28	0.38528875	1.479175	0.040145986	0.16445479	1.0	3439	tags=39%, list=20%, signal=49%
GO_RESPONSE_TO_ESTROGEN	GO_RESPONSE_TO_ESTROGEN		210	0.26345795	1.4788562	0.0	0.16437078	1.0	2913	tags=27%, list=17%, signal=32%
GO_CELLULAR_AMINO_ACID_BIOSYNTHETIC_PROCESS	GO_CELLULAR_AMINO_ACID_BIOSYNTHETIC_PROCESS		85	0.30597404	1.4768629	0.010362694	0.16589108	1.0	1505	tags=22%, list=9%, signal=24%
GO_RENAL_SYSTEM_VASCULATURE_DEVELOPMENT	GO_RENAL_SYSTEM_VASCULATURE_DEVELOPMENT		19	0.43601918	1.4750007	0.03322259	0.16743961	1.0	4539	tags=58%, list=26%, signal=78%
GO_ESTABLISHMENT_OF_PROTEIN_LOCALIZATION_TO_GOLGI	GO_ESTABLISHMENT_OF_PROTEIN_LOCALIZATION_TO_GOLGI		17	0.44441178	1.4740046	0.0477707	0.16814446	1.0	92	tags=18%, list=1%, signal=18%
GO_MYELOID_LEUKOCYTE_ACTIVATION	GO_MYELOID_LEUKOCYTE_ACTIVATION		92	0.29453844	1.4724646	0.005524862	0.16937251	1.0	3206	tags=28%, list=18%, signal=34%
GO_ENDOTHELIAL_CELL_DIFFERENTIATION	GO_ENDOTHELIAL_CELL_DIFFERENTIATION		69	0.30894965	1.4706434	0.013636364	0.17088354	1.0	4074	tags=38%, list=23%, signal=49%
GO_PYRIMIDINE_NUCLEOSIDE_CATABOLIC_PROCESS	GO_PYRIMIDINE_NUCLEOSIDE_CATABOLIC_PROCESS		18	0.42103332	1.4699283	0.044444446	0.17110889	1.0	1321	tags=28%, list=7%, signal=30%
GO_REGULATION_OF_BLOOD_CIRCULATION	GO_REGULATION_OF_BLOOD_CIRCULATION		278	0.25185165	1.468738	0.0	0.1719139	1.0	3075	tags=26%, list=17%, signal=31%
GO_SENSORY_PERCEPTION_OF_CHEMICAL_STIMULUS	GO_SENSORY_PERCEPTION_OF_CHEMICAL_STIMULUS		85	0.2956357	1.46779	0.015151516	0.17245999	1.0	2641	tags=27%, list=15%, signal=32%
GO_CYTOKINE_SECRETION	GO_CYTOKINE_SECRETION		37	0.35352558	1.4671054	0.041984733	0.17275149	1.0	2967	tags=30%, list=17%, signal=36%
GO_EPITHELIAL_CELL_DEVELOPMENT	GO_EPITHELIAL_CELL_DEVELOPMENT		177	0.26369536	1.4664125	0.0	0.1730382	1.0	1925	tags=20%, list=11%, signal=22%
GO_NEGATIVE_REGULATION_OF_LOCOMOTION	GO_NEGATIVE_REGULATION_OF_LOCOMOTION		247	0.26405457	1.4661034	0.0	0.17293929	1.0	3264	tags=26%, list=19%, signal=32%
GO_OOCYTE_MATURATION	GO_OOCYTE_MATURATION		16	0.46093377	1.4644133	0.048859935	0.17440405	1.0	2635	tags=44%, list=15%, signal=51%
GO_MONOCYTE_CHEMOTAXIS	GO_MONOCYTE_CHEMOTAXIS		39	0.3594557	1.4627788	0.032258064	0.17562047	1.0	3647	tags=36%, list=21%, signal=45%
GO_POSITIVE_REGULATION_OF_LEUKOCYTE_MEDIATED_IMMUNITY	GO_POSITIVE_REGULATION_OF_LEUKOCYTE_MEDIATED_IMMUNITY		80	0.30400684	1.4627469	0.004878049	0.17518681	1.0	4167	tags=38%, list=24%, signal=49%
GO_REGULATION_OF_INTERLEUKIN_8_SECRETION	GO_REGULATION_OF_INTERLEUKIN_8_SECRETION		17	0.44914693	1.4620459	0.049586777	0.17548269	1.0	2563	tags=35%, list=15%, signal=41%
GO_REGULATION_OF_MUSCLE_HYPERTROPHY	GO_REGULATION_OF_MUSCLE_HYPERTROPHY		36	0.36246508	1.4593512	0.04347826	0.17791177	1.0	2690	tags=44%, list=15%, signal=52%
GO_REGULATION_OF_LEUKOCYTE_DIFFERENTIATION	GO_REGULATION_OF_LEUKOCYTE_DIFFERENTIATION		210	0.2588387	1.459227	0.0	0.17752877	1.0	4167	tags=33%, list=24%, signal=43%
GO_PEPTIDE_HORMONE_PROCESSING	GO_PEPTIDE_HORMONE_PROCESSING		28	0.39166483	1.4566033	0.06405694	0.1800121	1.0	1468	tags=25%, list=8%, signal=27%
GO_AMMONIUM_TRANSMEMBRANE_TRANSPORT	GO_AMMONIUM_TRANSMEMBRANE_TRANSPORT		24	0.40609598	1.4565825	0.06185567	0.1795619	1.0	4510	tags=54%, list=26%, signal=73%
GO_REGULATION_OF_P38MAPK_CASCADE	GO_REGULATION_OF_P38MAPK_CASCADE		25	0.39433467	1.4564044	0.05592105	0.17928877	1.0	3971	tags=52%, list=23%, signal=67%
GO_ALCOHOL_CATABOLIC_PROCESS	GO_ALCOHOL_CATABOLIC_PROCESS		57	0.3275692	1.4563254	0.01724138	0.17892215	1.0	3295	tags=37%, list=19%, signal=45%
GO_CARDIAC_CHAMBER_MORPHOGENESIS	GO_CARDIAC_CHAMBER_MORPHOGENESIS		99	0.28728133	1.4562476	0.012578616	0.17856862	1.0	1886	tags=19%, list=11%, signal=21%
GO_MODULATION_OF_GROWTH_OF_SYMBIONT_INVOLVED_IN_INTERACTION_WITH_HOST	GO_MODULATION_OF_GROWTH_OF_SYMBIONT_INVOLVED_IN_INTERACTION_WITH_HOST		16	0.44879973	1.4542204	0.072607264	0.18045217	1.0	4342	tags=63%, list=25%, signal=83%
GO_POSITIVE_REGULATION_OF_BEHAVIOR	GO_POSITIVE_REGULATION_OF_BEHAVIOR		21	0.41494673	1.4532647	0.042682927	0.18098052	1.0	4344	tags=38%, list=25%, signal=50%
GO_DEFENSE_RESPONSE_TO_GRAM_POSITIVE_BACTERIUM	GO_DEFENSE_RESPONSE_TO_GRAM_POSITIVE_BACTERIUM		65	0.31211576	1.4524972	0.025	0.18136592	1.0	4796	tags=42%, list=27%, signal=57%
GO_RESPONSE_TO_CORTICOSTERONE	GO_RESPONSE_TO_CORTICOSTERONE		26	0.39184135	1.4515342	0.07394366	0.18197463	1.0	2857	tags=42%, list=16%, signal=50%
GO_NEGATIVE_REGULATION_OF_T_CELL_RECEPTOR_SIGNALING_PATHWAY	GO_NEGATIVE_REGULATION_OF_T_CELL_RECEPTOR_SIGNALING_PATHWAY		16	0.43467176	1.4509246	0.05637982	0.1821912	1.0	3533	tags=44%, list=20%, signal=55%
GO_UNSATURATED_FATTY_ACID_METABOLIC_PROCESS	GO_UNSATURATED_FATTY_ACID_METABOLIC_PROCESS		102	0.2912197	1.449496	0.013157895	0.18333457	1.0	3334	tags=28%, list=19%, signal=35%
GO_RESPONSE_TO_PROSTAGLANDIN	GO_RESPONSE_TO_PROSTAGLANDIN		34	0.36021927	1.4489312	0.041198503	0.18343471	1.0	1882	tags=29%, list=11%, signal=33%
GO_REGULATION_OF_LYMPHOCYTE_MEDIATED_IMMUNITY	GO_REGULATION_OF_LYMPHOCYTE_MEDIATED_IMMUNITY		106	0.2850724	1.4480672	0.0124223605	0.18395783	1.0	4796	tags=44%, list=27%, signal=61%
GO_POSITIVE_REGULATION_OF_RESPONSE_TO_BIOTIC_STIMULUS	GO_POSITIVE_REGULATION_OF_RESPONSE_TO_BIOTIC_STIMULUS		36	0.35399213	1.4474112	0.02877698	0.18430221	1.0	1763	tags=22%, list=10%, signal=25%
GO_CELLULAR_RESPONSE_TO_DRUG	GO_CELLULAR_RESPONSE_TO_DRUG		66	0.30230144	1.4470967	0.023255814	0.18413492	1.0	2909	tags=32%, list=16%, signal=38%
GO_NEGATIVE_REGULATION_OF_PEPTIDASE_ACTIVITY	GO_NEGATIVE_REGULATION_OF_PEPTIDASE_ACTIVITY		216	0.25680092	1.4462501	0.0	0.18466295	1.0	2914	tags=25%, list=17%, signal=30%
GO_CELLULAR_MODIFIED_AMINO_ACID_METABOLIC_PROCESS	GO_CELLULAR_MODIFIED_AMINO_ACID_METABOLIC_PROCESS		203	0.2650279	1.4435331	0.011627907	0.1871801	1.0	2440	tags=24%, list=14%, signal=27%
GO_REGULATION_OF_LYMPHOCYTE_MIGRATION	GO_REGULATION_OF_LYMPHOCYTE_MIGRATION		36	0.35653007	1.4427643	0.041666668	0.18746497	1.0	3826	tags=31%, list=22%, signal=39%
GO_CALCIUM_MEDIATED_SIGNALING	GO_CALCIUM_MEDIATED_SIGNALING		82	0.298996	1.4426805	0.020100502	0.18712352	1.0	3116	tags=34%, list=18%, signal=41%
GO_NEGATIVE_REGULATION_OF_POTASSIUM_ION_TRANSPORT	GO_NEGATIVE_REGULATION_OF_POTASSIUM_ION_TRANSPORT		30	0.37875217	1.4426688	0.065743946	0.18665408	1.0	1170	tags=20%, list=7%, signal=21%
GO_RESPONSE_TO_FUNGUS	GO_RESPONSE_TO_FUNGUS		44	0.32822424	1.4400951	0.026217228	0.18918122	1.0	3602	tags=36%, list=20%, signal=46%
GO_ORGANIC_HYDROXY_COMPOUND_METABOLIC_PROCESS	GO_ORGANIC_HYDROXY_COMPOUND_METABOLIC_PROCESS		463	0.23840436	1.4392979	0.0	0.18967508	1.0	3035	tags=24%, list=17%, signal=28%
GO_NEUROMUSCULAR_SYNAPTIC_TRANSMISSION	GO_NEUROMUSCULAR_SYNAPTIC_TRANSMISSION		26	0.37371793	1.4391316	0.055555556	0.18937528	1.0	3763	tags=38%, list=21%, signal=49%
GO_AMINO_ACID_BETAINE_METABOLIC_PROCESS	GO_AMINO_ACID_BETAINE_METABOLIC_PROCESS		18	0.43038806	1.4375299	0.06646526	0.19076748	1.0	4407	tags=61%, list=25%, signal=81%
GO_LONG_CHAIN_FATTY_ACID_TRANSPORT	GO_LONG_CHAIN_FATTY_ACID_TRANSPORT		38	0.3459904	1.4371456	0.03345725	0.19063915	1.0	2714	tags=32%, list=15%, signal=37%
GO_REGULATION_OF_VASODILATION	GO_REGULATION_OF_VASODILATION		46	0.33874327	1.4354401	0.036144577	0.19217154	1.0	2356	tags=22%, list=13%, signal=25%
GO_OUTFLOW_TRACT_MORPHOGENESIS	GO_OUTFLOW_TRACT_MORPHOGENESIS		55	0.3153954	1.435087	0.033333335	0.19210577	1.0	1149	tags=18%, list=7%, signal=19%
GO_REGULATION_OF_T_HELPER_1_TYPE_IMMUNE_RESPONSE	GO_REGULATION_OF_T_HELPER_1_TYPE_IMMUNE_RESPONSE		21	0.40372705	1.4349728	0.060240965	0.19178157	1.0	4167	tags=38%, list=24%, signal=50%
GO_POSITIVE_REGULATION_OF_CARBOHYDRATE_METABOLIC_PROCESS	GO_POSITIVE_REGULATION_OF_CARBOHYDRATE_METABOLIC_PROCESS		65	0.31085256	1.4318074	0.021097047	0.19493446	1.0	3874	tags=37%, list=22%, signal=47%
GO_MICROVILLUS_ORGANIZATION	GO_MICROVILLUS_ORGANIZATION		19	0.42638484	1.4296135	0.06031746	0.19690783	1.0	1326	tags=26%, list=8%, signal=28%
GO_DIGESTION	GO_DIGESTION		116	0.27608648	1.4294648	0.0	0.19662705	1.0	3167	tags=26%, list=18%, signal=31%
GO_NEGATIVE_REGULATION_OF_REACTIVE_OXYGEN_SPECIES_METABOLIC_PROCESS	GO_NEGATIVE_REGULATION_OF_REACTIVE_OXYGEN_SPECIES_METABOLIC_PROCESS		38	0.34727746	1.4272686	0.04528302	0.19870107	1.0	2771	tags=34%, list=16%, signal=41%
GO_REGULATION_OF_INTERLEUKIN_10_PRODUCTION	GO_REGULATION_OF_INTERLEUKIN_10_PRODUCTION		43	0.33877692	1.4263203	0.03076923	0.1992524	1.0	4250	tags=44%, list=24%, signal=58%
GO_NEGATIVE_REGULATION_OF_STRESS_ACTIVATED_PROTEIN_KINASE_SIGNALING_CASCADE	GO_NEGATIVE_REGULATION_OF_STRESS_ACTIVATED_PROTEIN_KINASE_SIGNALING_CASCADE		40	0.3452498	1.4260477	0.033333335	0.19905174	1.0	3120	tags=40%, list=18%, signal=48%
GO_CELLULAR_KETONE_METABOLIC_PROCESS	GO_CELLULAR_KETONE_METABOLIC_PROCESS		62	0.31143412	1.4232166	0.0051020407	0.20217271	1.0	3070	tags=29%, list=17%, signal=35%
GO_ALPHA_BETA_T_CELL_ACTIVATION	GO_ALPHA_BETA_T_CELL_ACTIVATION		51	0.32189775	1.4223504	0.026515152	0.20266002	1.0	4125	tags=39%, list=23%, signal=51%
GO_ACTIVATION_OF_MAPKK_ACTIVITY	GO_ACTIVATION_OF_MAPKK_ACTIVITY		48	0.34117535	1.4222796	0.04330709	0.20224558	1.0	3744	tags=40%, list=21%, signal=50%
GO_REGULATION_OF_SYSTEM_PROCESS	GO_REGULATION_OF_SYSTEM_PROCESS		471	0.22639741	1.4214108	0.0	0.20282458	1.0	2905	tags=24%, list=16%, signal=28%
GO_VASOCONSTRICTION	GO_VASOCONSTRICTION		27	0.38193557	1.4213967	0.06802721	0.20234334	1.0	3567	tags=52%, list=20%, signal=65%
GO_REGULATION_OF_CALCIUM_ION_DEPENDENT_EXOCYTOSIS	GO_REGULATION_OF_CALCIUM_ION_DEPENDENT_EXOCYTOSIS		76	0.29844394	1.4206822	0.028985508	0.20279373	1.0	2978	tags=29%, list=17%, signal=35%
GO_MICROTUBULE_ANCHORING	GO_MICROTUBULE_ANCHORING		17	0.43075708	1.4201391	0.08358209	0.20304975	1.0	5018	tags=47%, list=28%, signal=66%
GO_RESPONSE_TO_MECHANICAL_STIMULUS	GO_RESPONSE_TO_MECHANICAL_STIMULUS		203	0.25346345	1.4195976	0.009708738	0.20319179	1.0	2897	tags=27%, list=16%, signal=31%
GO_REGULATION_OF_CYTOKINE_SECRETION	GO_REGULATION_OF_CYTOKINE_SECRETION		135	0.2688966	1.4190805	0.015748031	0.20325859	1.0	2574	tags=24%, list=15%, signal=28%
GO_REGULATION_OF_ANTIGEN_PROCESSING_AND_PRESENTATION	GO_REGULATION_OF_ANTIGEN_PROCESSING_AND_PRESENTATION		23	0.39345145	1.4174958	0.0704698	0.20485683	1.0	4617	tags=48%, list=26%, signal=65%
GO_REGULATION_OF_NUCLEOSIDE_METABOLIC_PROCESS	GO_REGULATION_OF_NUCLEOSIDE_METABOLIC_PROCESS		43	0.33433908	1.4170257	0.028225806	0.20496939	1.0	3039	tags=35%, list=17%, signal=42%
GO_PHOTORECEPTOR_CELL_DIFFERENTIATION	GO_PHOTORECEPTOR_CELL_DIFFERENTIATION		48	0.32581532	1.4167863	0.021276595	0.20475572	1.0	1215	tags=15%, list=7%, signal=16%
GO_POSITIVE_REGULATION_OF_EPITHELIAL_CELL_PROLIFERATION	GO_POSITIVE_REGULATION_OF_EPITHELIAL_CELL_PROLIFERATION		148	0.26348355	1.4159242	0.00862069	0.2053779	1.0	1687	tags=19%, list=10%, signal=21%
GO_STEROID_METABOLIC_PROCESS	GO_STEROID_METABOLIC_PROCESS		226	0.24622343	1.412067	0.014925373	0.20968163	1.0	3439	tags=27%, list=20%, signal=33%
GO_REGULATION_OF_GLUCONEOGENESIS	GO_REGULATION_OF_GLUCONEOGENESIS		32	0.35309303	1.4105737	0.055555556	0.21097751	1.0	2459	tags=28%, list=14%, signal=33%
GO_REGULATION_OF_JUN_KINASE_ACTIVITY	GO_REGULATION_OF_JUN_KINASE_ACTIVITY		77	0.29628965	1.4101974	0.023255814	0.21095347	1.0	4041	tags=44%, list=23%, signal=57%
GO_T_CELL_DIFFERENTIATION	GO_T_CELL_DIFFERENTIATION		119	0.26511484	1.4068869	0.0	0.21464922	1.0	4337	tags=37%, list=25%, signal=49%
GO_PLATELET_AGGREGATION	GO_PLATELET_AGGREGATION		38	0.34142122	1.406788	0.051181104	0.21427985	1.0	1556	tags=21%, list=9%, signal=23%
GO_RESPONSE_TO_MAGNESIUM_ION	GO_RESPONSE_TO_MAGNESIUM_ION		22	0.3940903	1.4067544	0.088652484	0.21382786	1.0	2857	tags=32%, list=16%, signal=38%
GO_SENSORY_PERCEPTION_OF_TASTE	GO_SENSORY_PERCEPTION_OF_TASTE		36	0.34977412	1.4060322	0.05323194	0.21423571	1.0	3118	tags=36%, list=18%, signal=44%
GO_REGULATION_OF_CELL_ACTIVATION	GO_REGULATION_OF_CELL_ACTIVATION		434	0.23308209	1.4053441	0.0	0.21465325	1.0	3539	tags=26%, list=20%, signal=32%
GO_CELL_MATRIX_ADHESION	GO_CELL_MATRIX_ADHESION		115	0.26986083	1.4041299	0.012269938	0.21573631	1.0	3478	tags=33%, list=20%, signal=41%
GO_REGULATION_OF_EPITHELIAL_CELL_MIGRATION	GO_REGULATION_OF_EPITHELIAL_CELL_MIGRATION		160	0.26241443	1.4039671	0.008333334	0.2154643	1.0	1886	tags=19%, list=11%, signal=21%
GO_CELLULAR_RESPONSE_TO_VASCULAR_ENDOTHELIAL_GROWTH_FACTOR_STIMULUS	GO_CELLULAR_RESPONSE_TO_VASCULAR_ENDOTHELIAL_GROWTH_FACTOR_STIMULUS		29	0.36365247	1.4038808	0.075187966	0.21506415	1.0	1175	tags=24%, list=7%, signal=26%
GO_RESPONSE_TO_PAIN	GO_RESPONSE_TO_PAIN		28	0.36531463	1.4032483	0.080267556	0.2153768	1.0	3741	tags=46%, list=21%, signal=59%
GO_QUATERNARY_AMMONIUM_GROUP_TRANSPORT	GO_QUATERNARY_AMMONIUM_GROUP_TRANSPORT		18	0.42789724	1.4028779	0.09477124	0.21542574	1.0	2714	tags=50%, list=15%, signal=59%
GO_REGULATION_OF_LEUKOCYTE_MEDIATED_IMMUNITY	GO_REGULATION_OF_LEUKOCYTE_MEDIATED_IMMUNITY		148	0.2622666	1.4004635	0.017699115	0.21816513	1.0	5006	tags=43%, list=28%, signal=60%
GO_ENDOTHELIUM_DEVELOPMENT	GO_ENDOTHELIUM_DEVELOPMENT		87	0.28509253	1.4002084	0.011764706	0.21795186	1.0	2842	tags=28%, list=16%, signal=33%
GO_COLLAGEN_FIBRIL_ORGANIZATION	GO_COLLAGEN_FIBRIL_ORGANIZATION		36	0.33674574	1.3993902	0.060606062	0.21870184	1.0	4599	tags=50%, list=26%, signal=68%
GO_REGULATION_OF_FATTY_ACID_BETA_OXIDATION	GO_REGULATION_OF_FATTY_ACID_BETA_OXIDATION		15	0.44762075	1.3972541	0.101265825	0.22099352	1.0	1206	tags=33%, list=7%, signal=36%
GO_POSITIVE_REGULATION_OF_ENDOTHELIAL_CELL_MIGRATION	GO_POSITIVE_REGULATION_OF_ENDOTHELIAL_CELL_MIGRATION		64	0.29608405	1.3960975	0.03255814	0.22213398	1.0	2385	tags=27%, list=14%, signal=31%
GO_POSITIVE_REGULATION_OF_TRANSCRIPTION_FROM_RNA_POLYMERASE_II_PROMOTER_IN_RESPONSE_TO_STRESS	GO_POSITIVE_REGULATION_OF_TRANSCRIPTION_FROM_RNA_POLYMERASE_II_PROMOTER_IN_RESPONSE_TO_STRESS		21	0.39556682	1.3959075	0.083076924	0.22184324	1.0	5149	tags=52%, list=29%, signal=74%
GO_NEGATIVE_REGULATION_OF_BLOOD_VESSEL_ENDOTHELIAL_CELL_MIGRATION	GO_NEGATIVE_REGULATION_OF_BLOOD_VESSEL_ENDOTHELIAL_CELL_MIGRATION		23	0.38518327	1.3952156	0.06622516	0.22211759	1.0	1311	tags=26%, list=7%, signal=28%
GO_REGULATION_OF_CELL_CELL_ADHESION	GO_REGULATION_OF_CELL_CELL_ADHESION		353	0.23691717	1.3928839	0.0	0.22495058	1.0	4167	tags=32%, list=24%, signal=41%
GO_REGULATION_OF_PLATELET_ACTIVATION	GO_REGULATION_OF_PLATELET_ACTIVATION		30	0.34935257	1.392472	0.071428575	0.22503303	1.0	1749	tags=20%, list=10%, signal=22%
GO_PHOSPHATIDYLETHANOLAMINE_ACYL_CHAIN_REMODELING	GO_PHOSPHATIDYLETHANOLAMINE_ACYL_CHAIN_REMODELING		22	0.38740724	1.3921254	0.06402439	0.22497484	1.0	1810	tags=23%, list=10%, signal=25%
GO_T_CELL_MEDIATED_IMMUNITY	GO_T_CELL_MEDIATED_IMMUNITY		27	0.37091208	1.3915082	0.094915256	0.22527167	1.0	4681	tags=52%, list=27%, signal=70%
GO_CELLULAR_RESPONSE_TO_MECHANICAL_STIMULUS	GO_CELLULAR_RESPONSE_TO_MECHANICAL_STIMULUS		78	0.29061788	1.3905412	0.0	0.22603579	1.0	2678	tags=28%, list=15%, signal=33%
GO_REGULATION_OF_HOMOTYPIC_CELL_CELL_ADHESION	GO_REGULATION_OF_HOMOTYPIC_CELL_CELL_ADHESION		283	0.2383331	1.3901402	0.017857144	0.22608073	1.0	4701	tags=37%, list=27%, signal=49%
GO_GLYOXYLATE_METABOLIC_PROCESS	GO_GLYOXYLATE_METABOLIC_PROCESS		28	0.3738322	1.3892843	0.0609319	0.22671938	1.0	1689	tags=25%, list=10%, signal=28%
GO_REGULATION_OF_ENERGY_HOMEOSTASIS	GO_REGULATION_OF_ENERGY_HOMEOSTASIS		17	0.43088973	1.3889875	0.09968847	0.22657453	1.0	2949	tags=41%, list=17%, signal=49%
GO_ESTABLISHMENT_OF_ENDOTHELIAL_BARRIER	GO_ESTABLISHMENT_OF_ENDOTHELIAL_BARRIER		29	0.36990976	1.3883961	0.07392996	0.22690569	1.0	4369	tags=52%, list=25%, signal=69%
GO_REGULATION_OF_JNK_CASCADE	GO_REGULATION_OF_JNK_CASCADE		154	0.25865933	1.3861368	0.016129032	0.22948389	1.0	4041	tags=39%, list=23%, signal=50%
GO_POSITIVE_REGULATION_OF_CHEMOKINE_PRODUCTION	GO_POSITIVE_REGULATION_OF_CHEMOKINE_PRODUCTION		48	0.31452033	1.3850552	0.051948052	0.23054385	1.0	3116	tags=29%, list=18%, signal=35%
GO_REGULATION_OF_SMOOTH_MUSCLE_CONTRACTION	GO_REGULATION_OF_SMOOTH_MUSCLE_CONTRACTION		54	0.31329274	1.3845693	0.046296295	0.23067722	1.0	3757	tags=39%, list=21%, signal=49%
GO_POSITIVE_REGULATION_OF_LYMPHOCYTE_MEDIATED_IMMUNITY	GO_POSITIVE_REGULATION_OF_LYMPHOCYTE_MEDIATED_IMMUNITY		64	0.30457976	1.3822845	0.03448276	0.23321238	1.0	4167	tags=39%, list=24%, signal=51%
GO_HORMONE_BIOSYNTHETIC_PROCESS	GO_HORMONE_BIOSYNTHETIC_PROCESS		46	0.31784752	1.3822411	0.05652174	0.23276533	1.0	3926	tags=35%, list=22%, signal=45%
GO_ANION_TRANSPORT	GO_ANION_TRANSPORT		473	0.23080164	1.3808042	0.0	0.23424706	1.0	2420	tags=20%, list=14%, signal=23%
GO_SECOND_MESSENGER_MEDIATED_SIGNALING	GO_SECOND_MESSENGER_MEDIATED_SIGNALING		147	0.2624922	1.3796026	0.009090909	0.23542148	1.0	3166	tags=30%, list=18%, signal=36%
GO_EPITHELIAL_CELL_DIFFERENTIATION_INVOLVED_IN_KIDNEY_DEVELOPMENT	GO_EPITHELIAL_CELL_DIFFERENTIATION_INVOLVED_IN_KIDNEY_DEVELOPMENT		24	0.38767624	1.3794395	0.08766234	0.23506194	1.0	4269	tags=46%, list=24%, signal=60%
GO_ANTIMICROBIAL_HUMORAL_RESPONSE	GO_ANTIMICROBIAL_HUMORAL_RESPONSE		38	0.32819366	1.3790892	0.06451613	0.23501186	1.0	2119	tags=21%, list=12%, signal=24%
GO_RESPONSE_TO_ETHANOL	GO_RESPONSE_TO_ETHANOL		125	0.2668749	1.3789172	0.013422819	0.23475207	1.0	3840	tags=32%, list=22%, signal=41%
GO_CD4_POSITIVE_ALPHA_BETA_T_CELL_ACTIVATION	GO_CD4_POSITIVE_ALPHA_BETA_T_CELL_ACTIVATION		32	0.35339832	1.3786619	0.06896552	0.2345217	1.0	2903	tags=28%, list=16%, signal=34%
GO_REGULATION_OF_AMINO_ACID_TRANSPORT	GO_REGULATION_OF_AMINO_ACID_TRANSPORT		25	0.37512502	1.3772837	0.07666667	0.23604156	1.0	2703	tags=28%, list=15%, signal=33%
GO_REGULATION_OF_OXIDOREDUCTASE_ACTIVITY	GO_REGULATION_OF_OXIDOREDUCTASE_ACTIVITY		85	0.27646682	1.3754569	0.015957447	0.23798424	1.0	2771	tags=29%, list=16%, signal=35%
GO_REGULATION_OF_CHEMOTAXIS	GO_REGULATION_OF_CHEMOTAXIS		173	0.2495285	1.3734529	0.008264462	0.24013889	1.0	3254	tags=25%, list=18%, signal=30%
GO_RESPONSE_TO_DRUG	GO_RESPONSE_TO_DRUG		418	0.2242454	1.3733149	0.0	0.23978795	1.0	2909	tags=24%, list=16%, signal=28%
GO_RESPONSE_TO_VITAMIN_E	GO_RESPONSE_TO_VITAMIN_E		15	0.42963627	1.3732302	0.09973046	0.23938812	1.0	2857	tags=47%, list=16%, signal=56%
GO_IRON_ION_HOMEOSTASIS	GO_IRON_ION_HOMEOSTASIS		64	0.29437062	1.3724911	0.025	0.23985197	1.0	3374	tags=36%, list=19%, signal=44%
GO_MONOCARBOXYLIC_ACID_BIOSYNTHETIC_PROCESS	GO_MONOCARBOXYLIC_ACID_BIOSYNTHETIC_PROCESS		157	0.25191614	1.3721927	0.019607844	0.23981494	1.0	2317	tags=21%, list=13%, signal=24%
GO_HEART_MORPHOGENESIS	GO_HEART_MORPHOGENESIS		204	0.24241328	1.369941	0.0	0.24231532	1.0	2716	tags=22%, list=15%, signal=26%
GO_CYCLIC_NUCLEOTIDE_METABOLIC_PROCESS	GO_CYCLIC_NUCLEOTIDE_METABOLIC_PROCESS		51	0.31912386	1.369209	0.067510545	0.24294817	1.0	1208	tags=18%, list=7%, signal=19%
GO_RESPONSE_TO_IRON_ION	GO_RESPONSE_TO_IRON_ION		35	0.344801	1.3688248	0.07984791	0.24294667	1.0	3236	tags=40%, list=18%, signal=49%
GO_DEFENSE_RESPONSE_TO_VIRUS	GO_DEFENSE_RESPONSE_TO_VIRUS		138	0.25762683	1.3683312	0.016393442	0.24312392	1.0	3742	tags=34%, list=21%, signal=43%
GO_PROTEIN_HOMOOLIGOMERIZATION	GO_PROTEIN_HOMOOLIGOMERIZATION		233	0.23810364	1.368207	0.0	0.24277142	1.0	2641	tags=23%, list=15%, signal=26%
GO_REGULATION_OF_RESPONSE_TO_OXIDATIVE_STRESS	GO_REGULATION_OF_RESPONSE_TO_OXIDATIVE_STRESS		58	0.30711964	1.3681008	0.043269232	0.24239287	1.0	2771	tags=29%, list=16%, signal=35%
GO_POSITIVE_REGULATION_OF_SMOOTH_MUSCLE_CONTRACTION	GO_POSITIVE_REGULATION_OF_SMOOTH_MUSCLE_CONTRACTION		28	0.36556563	1.3680198	0.10064935	0.24204844	1.0	3625	tags=43%, list=21%, signal=54%
GO_NEGATIVE_REGULATION_OF_FATTY_ACID_METABOLIC_PROCESS	GO_NEGATIVE_REGULATION_OF_FATTY_ACID_METABOLIC_PROCESS		28	0.35565016	1.3678935	0.1010101	0.24174243	1.0	2157	tags=29%, list=12%, signal=33%
GO_DEVELOPMENTAL_INDUCTION	GO_DEVELOPMENTAL_INDUCTION		27	0.3678879	1.3674437	0.06737588	0.2419153	1.0	3957	tags=48%, list=22%, signal=62%
GO_REGULATION_OF_EXTRINSIC_APOPTOTIC_SIGNALING_PATHWAY_VIA_DEATH_DOMAIN_RECEPTORS	GO_REGULATION_OF_EXTRINSIC_APOPTOTIC_SIGNALING_PATHWAY_VIA_DEATH_DOMAIN_RECEPTORS		51	0.30660784	1.3669155	0.057522126	0.24219634	1.0	3533	tags=29%, list=20%, signal=37%
GO_CIRCADIAN_REGULATION_OF_GENE_EXPRESSION	GO_CIRCADIAN_REGULATION_OF_GENE_EXPRESSION		50	0.3072364	1.3669125	0.06329114	0.24169539	1.0	3004	tags=34%, list=17%, signal=41%
GO_REGULATION_OF_BLOOD_VESSEL_ENDOTHELIAL_CELL_MIGRATION	GO_REGULATION_OF_BLOOD_VESSEL_ENDOTHELIAL_CELL_MIGRATION		50	0.30852604	1.3663751	0.034883723	0.24192786	1.0	1311	tags=20%, list=7%, signal=22%
GO_MYOFIBRIL_ASSEMBLY	GO_MYOFIBRIL_ASSEMBLY		45	0.31264338	1.3652891	0.04597701	0.24288641	1.0	2167	tags=24%, list=12%, signal=28%
GO_HETEROTYPIC_CELL_CELL_ADHESION	GO_HETEROTYPIC_CELL_CELL_ADHESION		27	0.36462727	1.3637714	0.08417509	0.24446659	1.0	3649	tags=33%, list=21%, signal=42%
GO_NEPHRIC_DUCT_DEVELOPMENT	GO_NEPHRIC_DUCT_DEVELOPMENT		15	0.43026456	1.3636223	0.11076923	0.24418855	1.0	1680	tags=27%, list=10%, signal=29%
GO_REGULATION_OF_ESTABLISHMENT_OR_MAINTENANCE_OF_CELL_POLARITY	GO_REGULATION_OF_ESTABLISHMENT_OR_MAINTENANCE_OF_CELL_POLARITY		20	0.39256218	1.3631327	0.09060403	0.24436301	1.0	4270	tags=45%, list=24%, signal=59%
GO_REGULATION_OF_LIPID_CATABOLIC_PROCESS	GO_REGULATION_OF_LIPID_CATABOLIC_PROCESS		51	0.3066742	1.3619126	0.053846154	0.24543668	1.0	2889	tags=29%, list=16%, signal=35%
GO_ISOPRENOID_BIOSYNTHETIC_PROCESS	GO_ISOPRENOID_BIOSYNTHETIC_PROCESS		23	0.37702253	1.3602152	0.07692308	0.24738827	1.0	1122	tags=22%, list=6%, signal=23%
GO_REGULATION_OF_NITRIC_OXIDE_SYNTHASE_ACTIVITY	GO_REGULATION_OF_NITRIC_OXIDE_SYNTHASE_ACTIVITY		47	0.31275427	1.359486	0.050583657	0.24793194	1.0	3624	tags=38%, list=21%, signal=48%
GO_REGULATION_OF_MEMBRANE_LIPID_DISTRIBUTION	GO_REGULATION_OF_MEMBRANE_LIPID_DISTRIBUTION		37	0.33047864	1.3593274	0.076045625	0.24765664	1.0	2729	tags=30%, list=15%, signal=35%
GO_LYMPHOCYTE_MIGRATION	GO_LYMPHOCYTE_MIGRATION		47	0.32205653	1.3585806	0.05078125	0.24828644	1.0	4078	tags=34%, list=23%, signal=44%
GO_POSITIVE_REGULATION_OF_HEMOPOIESIS	GO_POSITIVE_REGULATION_OF_HEMOPOIESIS		151	0.24948615	1.3576819	0.019417476	0.2489826	1.0	4167	tags=34%, list=24%, signal=44%
GO_PHOSPHATIDYLCHOLINE_METABOLIC_PROCESS	GO_PHOSPHATIDYLCHOLINE_METABOLIC_PROCESS		61	0.29893374	1.3567193	0.020833334	0.24981382	1.0	2275	tags=25%, list=13%, signal=28%
GO_NEGATIVE_REGULATION_OF_LYMPHOCYTE_MEDIATED_IMMUNITY	GO_NEGATIVE_REGULATION_OF_LYMPHOCYTE_MEDIATED_IMMUNITY		33	0.3495269	1.3561045	0.06985294	0.25020766	1.0	4796	tags=55%, list=27%, signal=75%
GO_REGULATION_OF_VIRAL_ENTRY_INTO_HOST_CELL	GO_REGULATION_OF_VIRAL_ENTRY_INTO_HOST_CELL		25	0.3688548	1.3543626	0.07070707	0.25212848	1.0	4439	tags=48%, list=25%, signal=64%
GO_ACTIVIN_RECEPTOR_SIGNALING_PATHWAY	GO_ACTIVIN_RECEPTOR_SIGNALING_PATHWAY		20	0.39271387	1.3519127	0.10921501	0.2553285	1.0	2542	tags=40%, list=14%, signal=47%
GO_RESPONSE_TO_GLUCAGON	GO_RESPONSE_TO_GLUCAGON		46	0.31769902	1.3508816	0.042016808	0.2562764	1.0	3789	tags=35%, list=21%, signal=44%
GO_ACTIVATION_OF_CYSTEINE_TYPE_ENDOPEPTIDASE_ACTIVITY	GO_ACTIVATION_OF_CYSTEINE_TYPE_ENDOPEPTIDASE_ACTIVITY		92	0.26795596	1.3508539	0.0295858	0.25581586	1.0	3498	tags=37%, list=20%, signal=46%
GO_AMMONIUM_ION_METABOLIC_PROCESS	GO_AMMONIUM_ION_METABOLIC_PROCESS		161	0.24670063	1.3507708	0.015748031	0.25544706	1.0	2909	tags=25%, list=16%, signal=29%
GO_REGULATION_OF_CELLULAR_RESPONSE_TO_GROWTH_FACTOR_STIMULUS	GO_REGULATION_OF_CELLULAR_RESPONSE_TO_GROWTH_FACTOR_STIMULUS		215	0.23673439	1.3505836	0.0	0.25519225	1.0	3264	tags=27%, list=19%, signal=33%
GO_REGULATION_OF_EPITHELIAL_CELL_PROLIFERATION	GO_REGULATION_OF_EPITHELIAL_CELL_PROLIFERATION		270	0.23122077	1.3497634	0.0	0.25571957	1.0	2682	tags=22%, list=15%, signal=25%
GO_CELLULAR_EXTRAVASATION	GO_CELLULAR_EXTRAVASATION		24	0.3732941	1.3493448	0.085185185	0.2557467	1.0	3116	tags=38%, list=18%, signal=45%
GO_STRIATED_MUSCLE_CELL_DIFFERENTIATION	GO_STRIATED_MUSCLE_CELL_DIFFERENTIATION		154	0.2470536	1.3491857	0.009009009	0.25543535	1.0	2559	tags=23%, list=15%, signal=26%
GO_REGULATION_OF_SPROUTING_ANGIOGENESIS	GO_REGULATION_OF_SPROUTING_ANGIOGENESIS		27	0.35961097	1.3470145	0.0784983	0.25827098	1.0	818	tags=22%, list=5%, signal=23%
GO_NEGATIVE_REGULATION_OF_NUCLEOSIDE_METABOLIC_PROCESS	GO_NEGATIVE_REGULATION_OF_NUCLEOSIDE_METABOLIC_PROCESS		17	0.40990695	1.3469709	0.11445783	0.25782597	1.0	1206	tags=24%, list=7%, signal=25%
GO_NEGATIVE_REGULATION_OF_EPITHELIAL_CELL_PROLIFERATION	GO_NEGATIVE_REGULATION_OF_EPITHELIAL_CELL_PROLIFERATION		108	0.26382	1.3469336	0.029411765	0.25735617	1.0	2619	tags=23%, list=15%, signal=27%
GO_PHOSPHATIDYLINOSITOL_3_PHOSPHATE_BIOSYNTHETIC_PROCESS	GO_PHOSPHATIDYLINOSITOL_3_PHOSPHATE_BIOSYNTHETIC_PROCESS		47	0.30847326	1.3464836	0.061728396	0.25751898	1.0	3441	tags=36%, list=20%, signal=45%
GO_NEGATIVE_REGULATION_OF_ORGANIC_ACID_TRANSPORT	GO_NEGATIVE_REGULATION_OF_ORGANIC_ACID_TRANSPORT		18	0.39652336	1.3461878	0.07594936	0.2575298	1.0	3035	tags=28%, list=17%, signal=34%
GO_CARBOHYDRATE_TRANSPORT	GO_CARBOHYDRATE_TRANSPORT		89	0.27840075	1.3447924	0.022222223	0.2591382	1.0	3540	tags=29%, list=20%, signal=36%
GO_CELLULAR_RESPONSE_TO_LITHIUM_ION	GO_CELLULAR_RESPONSE_TO_LITHIUM_ION		16	0.4089484	1.3433865	0.120943956	0.2606479	1.0	1753	tags=31%, list=10%, signal=35%
GO_REGULATION_OF_LIPASE_ACTIVITY	GO_REGULATION_OF_LIPASE_ACTIVITY		81	0.2743369	1.3425632	0.035714287	0.2613952	1.0	3396	tags=28%, list=19%, signal=35%
GO_CELLULAR_RESPONSE_TO_ALCOHOL	GO_CELLULAR_RESPONSE_TO_ALCOHOL		107	0.2638847	1.3415902	0.0065789474	0.2623746	1.0	2034	tags=21%, list=12%, signal=24%
GO_REGULATION_OF_CHEMOKINE_PRODUCTION	GO_REGULATION_OF_CHEMOKINE_PRODUCTION		62	0.29342028	1.3413509	0.049773756	0.26217294	1.0	3116	tags=27%, list=18%, signal=33%
GO_REGULATION_OF_CYTOKINE_BIOSYNTHETIC_PROCESS	GO_REGULATION_OF_CYTOKINE_BIOSYNTHETIC_PROCESS		88	0.27328154	1.3408829	0.021505376	0.26236707	1.0	4160	tags=36%, list=24%, signal=47%
GO_REGULATION_OF_HAIR_CYCLE	GO_REGULATION_OF_HAIR_CYCLE		22	0.3830643	1.340875	0.093333334	0.26185998	1.0	4041	tags=50%, list=23%, signal=65%
GO_POSITIVE_REGULATION_OF_NITRIC_OXIDE_SYNTHASE_ACTIVITY	GO_POSITIVE_REGULATION_OF_NITRIC_OXIDE_SYNTHASE_ACTIVITY		21	0.38969135	1.340558	0.11971831	0.26169583	1.0	3624	tags=43%, list=21%, signal=54%
GO_ADIPOSE_TISSUE_DEVELOPMENT	GO_ADIPOSE_TISSUE_DEVELOPMENT		29	0.3563797	1.340556	0.0945946	0.26118767	1.0	2875	tags=34%, list=16%, signal=41%
GO_PROSTANOID_METABOLIC_PROCESS	GO_PROSTANOID_METABOLIC_PROCESS		26	0.36195838	1.3402133	0.08480565	0.26121235	1.0	1165	tags=23%, list=7%, signal=25%
GO_POSITIVE_REGULATION_OF_MAPK_CASCADE	GO_POSITIVE_REGULATION_OF_MAPK_CASCADE		441	0.21777275	1.3396615	0.0	0.2615837	1.0	3647	tags=29%, list=21%, signal=35%
GO_POSITIVE_REGULATION_OF_LYMPHOCYTE_DIFFERENTIATION	GO_POSITIVE_REGULATION_OF_LYMPHOCYTE_DIFFERENTIATION		73	0.2856416	1.3396425	0.03301887	0.26110768	1.0	4167	tags=36%, list=24%, signal=46%
GO_REGULATION_OF_PRI_MIRNA_TRANSCRIPTION_FROM_RNA_POLYMERASE_II_PROMOTER	GO_REGULATION_OF_PRI_MIRNA_TRANSCRIPTION_FROM_RNA_POLYMERASE_II_PROMOTER		17	0.41087258	1.3385282	0.115264796	0.26218304	1.0	1206	tags=24%, list=7%, signal=25%
GO_POSITIVE_REGULATION_OF_CELL_ADHESION	GO_POSITIVE_REGULATION_OF_CELL_ADHESION		353	0.223248	1.3378909	0.0	0.2626137	1.0	3929	tags=29%, list=22%, signal=37%
GO_POSITIVE_REGULATION_OF_LIPID_STORAGE	GO_POSITIVE_REGULATION_OF_LIPID_STORAGE		19	0.3949889	1.337751	0.12539186	0.26228198	1.0	804	tags=21%, list=5%, signal=22%
GO_CELLULAR_RESPONSE_TO_PH	GO_CELLULAR_RESPONSE_TO_PH		15	0.41564822	1.3362242	0.111821085	0.26402473	1.0	1264	tags=20%, list=7%, signal=22%
GO_REGULATION_OF_PEPTIDYL_TYROSINE_PHOSPHORYLATION	GO_REGULATION_OF_PEPTIDYL_TYROSINE_PHOSPHORYLATION		200	0.23926465	1.3359381	0.0	0.26400965	1.0	2784	tags=22%, list=16%, signal=26%
GO_REGULATION_OF_TRIGLYCERIDE_METABOLIC_PROCESS	GO_REGULATION_OF_TRIGLYCERIDE_METABOLIC_PROCESS		33	0.3351612	1.3357618	0.06538462	0.26379287	1.0	2225	tags=30%, list=13%, signal=35%
GO_POSITIVE_REGULATION_OF_IMMUNE_EFFECTOR_PROCESS	GO_POSITIVE_REGULATION_OF_IMMUNE_EFFECTOR_PROCESS		146	0.24724652	1.3357173	0.008264462	0.26335973	1.0	2712	tags=23%, list=15%, signal=26%
GO_NATURAL_KILLER_CELL_ACTIVATION	GO_NATURAL_KILLER_CELL_ACTIVATION		35	0.32833764	1.3356038	0.07876712	0.2630372	1.0	2884	tags=23%, list=16%, signal=27%
GO_NEGATIVE_REGULATION_OF_CHEMOTAXIS	GO_NEGATIVE_REGULATION_OF_CHEMOTAXIS		50	0.3031807	1.3354533	0.081196584	0.26272753	1.0	4374	tags=34%, list=25%, signal=45%
GO_REGULATION_OF_SYSTEMIC_ARTERIAL_BLOOD_PRESSURE_MEDIATED_BY_A_CHEMICAL_SIGNAL	GO_REGULATION_OF_SYSTEMIC_ARTERIAL_BLOOD_PRESSURE_MEDIATED_BY_A_CHEMICAL_SIGNAL		42	0.31959787	1.3345928	0.07984791	0.26356134	1.0	3832	tags=36%, list=22%, signal=46%
GO_REGULATION_OF_RAS_PROTEIN_SIGNAL_TRANSDUCTION	GO_REGULATION_OF_RAS_PROTEIN_SIGNAL_TRANSDUCTION		178	0.24172302	1.334417	0.018691588	0.26331323	1.0	3977	tags=30%, list=23%, signal=38%
GO_RESPONSE_TO_HYDROGEN_PEROXIDE	GO_RESPONSE_TO_HYDROGEN_PEROXIDE		106	0.25928506	1.334255	0.025157232	0.26305768	1.0	1317	tags=16%, list=7%, signal=17%
GO_POSITIVE_REGULATION_OF_TRANSCRIPTION_FROM_RNA_POLYMERASE_II_PROMOTER_INVOLVED_IN_CELLULAR_RESPONSE_TO_CHEMICAL_STIMULUS	GO_POSITIVE_REGULATION_OF_TRANSCRIPTION_FROM_RNA_POLYMERASE_II_PROMOTER_INVOLVED_IN_CELLULAR_RESPONSE_TO_CHEMICAL_STIMULUS		25	0.3584399	1.333614	0.12251656	0.26356104	1.0	4797	tags=48%, list=27%, signal=66%
GO_POSITIVE_REGULATION_OF_CELL_ACTIVATION	GO_POSITIVE_REGULATION_OF_CELL_ACTIVATION		273	0.22867076	1.3332672	0.0	0.26358497	1.0	2765	tags=21%, list=16%, signal=24%
GO_POST_EMBRYONIC_DEVELOPMENT	GO_POST_EMBRYONIC_DEVELOPMENT		83	0.27863166	1.3323754	0.033898305	0.26438555	1.0	2903	tags=27%, list=16%, signal=32%
GO_REGULATION_OF_BEHAVIOR	GO_REGULATION_OF_BEHAVIOR		55	0.30373526	1.3321885	0.043269232	0.26418263	1.0	901	tags=15%, list=5%, signal=15%
GO_AMINO_SUGAR_METABOLIC_PROCESS	GO_AMINO_SUGAR_METABOLIC_PROCESS		38	0.32700652	1.3319522	0.090252705	0.26403588	1.0	2459	tags=29%, list=14%, signal=34%
GO_CELLULAR_RESPONSE_TO_GLUCAGON_STIMULUS	GO_CELLULAR_RESPONSE_TO_GLUCAGON_STIMULUS		36	0.32732308	1.3316903	0.0669145	0.2639774	1.0	331	tags=14%, list=2%, signal=14%
GO_REGULATION_OF_PEPTIDASE_ACTIVITY	GO_REGULATION_OF_PEPTIDASE_ACTIVITY		356	0.22962253	1.3316337	0.0	0.26356992	1.0	2914	tags=25%, list=17%, signal=29%
GO_ALDITOL_PHOSPHATE_METABOLIC_PROCESS	GO_ALDITOL_PHOSPHATE_METABOLIC_PROCESS		33	0.34074202	1.3314015	0.08243728	0.26342413	1.0	2218	tags=27%, list=13%, signal=31%
GO_POSITIVE_REGULATION_OF_CELL_CELL_ADHESION	GO_POSITIVE_REGULATION_OF_CELL_CELL_ADHESION		226	0.23572867	1.3311789	0.0	0.26329005	1.0	4167	tags=30%, list=24%, signal=39%
GO_RETROGRADE_TRANSPORT_VESICLE_RECYCLING_WITHIN_GOLGI	GO_RETROGRADE_TRANSPORT_VESICLE_RECYCLING_WITHIN_GOLGI		21	0.3813106	1.3310537	0.0976431	0.2629793	1.0	2666	tags=33%, list=15%, signal=39%
GO_NEGATIVE_REGULATION_OF_LIPID_METABOLIC_PROCESS	GO_NEGATIVE_REGULATION_OF_LIPID_METABOLIC_PROCESS		76	0.27601546	1.3310075	0.062176164	0.26254845	1.0	1105	tags=16%, list=6%, signal=17%
GO_ALCOHOL_METABOLIC_PROCESS	GO_ALCOHOL_METABOLIC_PROCESS		335	0.2223004	1.3300661	0.022222223	0.26341218	1.0	3030	tags=23%, list=17%, signal=28%
GO_CELLULAR_AMINO_ACID_METABOLIC_PROCESS	GO_CELLULAR_AMINO_ACID_METABOLIC_PROCESS		313	0.2261616	1.3298717	0.0	0.2632172	1.0	1773	tags=19%, list=10%, signal=21%
GO_RESPONSE_TO_PROGESTERONE	GO_RESPONSE_TO_PROGESTERONE		47	0.31029013	1.3297845	0.04385965	0.2628714	1.0	1695	tags=23%, list=10%, signal=26%
GO_POSITIVE_REGULATION_OF_MUSCLE_CONTRACTION	GO_POSITIVE_REGULATION_OF_MUSCLE_CONTRACTION		42	0.31817186	1.3296307	0.07224335	0.26262087	1.0	3625	tags=38%, list=21%, signal=48%
GO_PYRIMIDINE_CONTAINING_COMPOUND_CATABOLIC_PROCESS	GO_PYRIMIDINE_CONTAINING_COMPOUND_CATABOLIC_PROCESS		29	0.35381007	1.3294939	0.103896104	0.26238665	1.0	2614	tags=34%, list=15%, signal=40%
GO_CELLULAR_RESPONSE_TO_BIOTIC_STIMULUS	GO_CELLULAR_RESPONSE_TO_BIOTIC_STIMULUS		157	0.2440574	1.3293753	0.018691588	0.26204813	1.0	2887	tags=27%, list=16%, signal=32%
GO_REGULATION_OF_FEEDING_BEHAVIOR	GO_REGULATION_OF_FEEDING_BEHAVIOR		17	0.3946171	1.3291528	0.10493827	0.26191258	1.0	241	tags=12%, list=1%, signal=12%
GO_RESPONSE_TO_INTERLEUKIN_6	GO_RESPONSE_TO_INTERLEUKIN_6		26	0.35662878	1.328067	0.116504855	0.2630144	1.0	2681	tags=38%, list=15%, signal=45%
GO_EXTRACELLULAR_MATRIX_ASSEMBLY	GO_EXTRACELLULAR_MATRIX_ASSEMBLY		16	0.40575492	1.3265113	0.11965812	0.26496693	1.0	1003	tags=25%, list=6%, signal=26%
GO_POSITIVE_REGULATION_OF_LIPID_CATABOLIC_PROCESS	GO_POSITIVE_REGULATION_OF_LIPID_CATABOLIC_PROCESS		25	0.3641706	1.3262213	0.122112215	0.2649114	1.0	3368	tags=40%, list=19%, signal=49%
GO_AMMONIUM_TRANSPORT	GO_AMMONIUM_TRANSPORT		55	0.29544568	1.3254905	0.05263158	0.26562715	1.0	3483	tags=36%, list=20%, signal=45%
GO_ORGAN_REGENERATION	GO_ORGAN_REGENERATION		81	0.26987484	1.3251652	0.040229887	0.26566365	1.0	2334	tags=25%, list=13%, signal=28%
GO_EMBRYONIC_HEART_TUBE_DEVELOPMENT	GO_EMBRYONIC_HEART_TUBE_DEVELOPMENT		69	0.27800655	1.3236421	0.029268293	0.26736432	1.0	1496	tags=17%, list=8%, signal=19%
GO_LEUKOCYTE_HOMEOSTASIS	GO_LEUKOCYTE_HOMEOSTASIS		60	0.28784582	1.3234274	0.052173913	0.26717395	1.0	2903	tags=27%, list=16%, signal=32%
GO_CELLULAR_ALDEHYDE_METABOLIC_PROCESS	GO_CELLULAR_ALDEHYDE_METABOLIC_PROCESS		79	0.27229315	1.3228122	0.043010753	0.26765782	1.0	1994	tags=23%, list=11%, signal=26%
GO_REGULATION_OF_T_CELL_PROLIFERATION	GO_REGULATION_OF_T_CELL_PROLIFERATION		137	0.24848635	1.3222781	0.02189781	0.26795077	1.0	4681	tags=36%, list=27%, signal=49%
GO_MYELOID_CELL_ACTIVATION_INVOLVED_IN_IMMUNE_RESPONSE	GO_MYELOID_CELL_ACTIVATION_INVOLVED_IN_IMMUNE_RESPONSE		41	0.31787783	1.3214674	0.074074075	0.2686552	1.0	2853	tags=27%, list=16%, signal=32%
GO_CELL_MATURATION	GO_CELL_MATURATION		117	0.25467867	1.3213272	0.0125	0.26836216	1.0	3189	tags=28%, list=18%, signal=34%
GO_DRUG_METABOLIC_PROCESS	GO_DRUG_METABOLIC_PROCESS		38	0.3181401	1.3211652	0.07421875	0.26811957	1.0	3397	tags=32%, list=19%, signal=39%
GO_NEGATIVE_REGULATION_OF_PROTEIN_MATURATION	GO_NEGATIVE_REGULATION_OF_PROTEIN_MATURATION		33	0.32454938	1.3206161	0.10283688	0.26843375	1.0	3239	tags=36%, list=18%, signal=44%
GO_S_ADENOSYLMETHIONINE_METABOLIC_PROCESS	GO_S_ADENOSYLMETHIONINE_METABOLIC_PROCESS		18	0.3929645	1.3194969	0.13256484	0.26988342	1.0	4618	tags=61%, list=26%, signal=83%
GO_REGULATION_OF_REGULATED_SECRETORY_PATHWAY	GO_REGULATION_OF_REGULATED_SECRETORY_PATHWAY		119	0.2544253	1.319478	0.024844721	0.26943484	1.0	2978	tags=26%, list=17%, signal=31%
GO_POSITIVE_REGULATION_OF_EXOCYTOSIS	GO_POSITIVE_REGULATION_OF_EXOCYTOSIS		77	0.2728584	1.3186908	0.052884616	0.2700372	1.0	2514	tags=23%, list=14%, signal=27%
GO_LEUKOCYTE_CELL_CELL_ADHESION	GO_LEUKOCYTE_CELL_CELL_ADHESION		230	0.230987	1.3186783	0.011904762	0.26957077	1.0	4337	tags=33%, list=25%, signal=44%
GO_LABYRINTHINE_LAYER_BLOOD_VESSEL_DEVELOPMENT	GO_LABYRINTHINE_LAYER_BLOOD_VESSEL_DEVELOPMENT		17	0.39904645	1.3183985	0.11875	0.26952487	1.0	1490	tags=29%, list=8%, signal=32%
GO_INTESTINAL_EPITHELIAL_CELL_DIFFERENTIATION	GO_INTESTINAL_EPITHELIAL_CELL_DIFFERENTIATION		16	0.41581985	1.3183472	0.13595167	0.26911405	1.0	3656	tags=44%, list=21%, signal=55%
GO_TOLL_LIKE_RECEPTOR_4_SIGNALING_PATHWAY	GO_TOLL_LIKE_RECEPTOR_4_SIGNALING_PATHWAY		18	0.39655876	1.317742	0.13069908	0.26943758	1.0	1882	tags=28%, list=11%, signal=31%
GO_I_KAPPAB_KINASE_NF_KAPPAB_SIGNALING	GO_I_KAPPAB_KINASE_NF_KAPPAB_SIGNALING		69	0.28255045	1.3175026	0.05529954	0.26931947	1.0	2060	tags=25%, list=12%, signal=28%
GO_CELL_DIFFERENTIATION_INVOLVED_IN_KIDNEY_DEVELOPMENT	GO_CELL_DIFFERENTIATION_INVOLVED_IN_KIDNEY_DEVELOPMENT		35	0.32890755	1.3166523	0.10218978	0.2701496	1.0	4269	tags=40%, list=24%, signal=53%
GO_SENSORY_PERCEPTION_OF_LIGHT_STIMULUS	GO_SENSORY_PERCEPTION_OF_LIGHT_STIMULUS		176	0.23051941	1.3162413	0.02	0.27033174	1.0	4206	tags=32%, list=24%, signal=41%
GO_REGULATION_OF_LEUKOCYTE_PROLIFERATION	GO_REGULATION_OF_LEUKOCYTE_PROLIFERATION		193	0.23663343	1.3161429	0.041666668	0.27000764	1.0	4250	tags=32%, list=24%, signal=42%
GO_ORGAN_OR_TISSUE_SPECIFIC_IMMUNE_RESPONSE	GO_ORGAN_OR_TISSUE_SPECIFIC_IMMUNE_RESPONSE		25	0.3488718	1.3156271	0.11627907	0.27026904	1.0	3602	tags=36%, list=20%, signal=45%
GO_POSITIVE_REGULATION_OF_CHEMOTAXIS	GO_POSITIVE_REGULATION_OF_CHEMOTAXIS		116	0.25576037	1.3152189	0.039473683	0.2704282	1.0	2697	tags=22%, list=15%, signal=26%
GO_NEGATIVE_REGULATION_OF_LIPID_TRANSPORT	GO_NEGATIVE_REGULATION_OF_LIPID_TRANSPORT		26	0.35052067	1.3139482	0.10135135	0.2718981	1.0	3035	tags=31%, list=17%, signal=37%
GO_NEGATIVE_REGULATION_OF_IMMUNE_SYSTEM_PROCESS	GO_NEGATIVE_REGULATION_OF_IMMUNE_SYSTEM_PROCESS		344	0.22261	1.3137053	0.023255814	0.27183375	1.0	4648	tags=38%, list=26%, signal=50%
GO_REGULATION_OF_ANTIGEN_RECEPTOR_MEDIATED_SIGNALING_PATHWAY	GO_REGULATION_OF_ANTIGEN_RECEPTOR_MEDIATED_SIGNALING_PATHWAY		38	0.32848924	1.3136566	0.088339224	0.27144408	1.0	5077	tags=53%, list=29%, signal=74%
GO_POSITIVE_REGULATION_OF_LIPID_BIOSYNTHETIC_PROCESS	GO_POSITIVE_REGULATION_OF_LIPID_BIOSYNTHETIC_PROCESS		62	0.28684968	1.3134656	0.056277055	0.27128854	1.0	3381	tags=34%, list=19%, signal=42%
GO_HETEROPHILIC_CELL_CELL_ADHESION_VIA_PLASMA_MEMBRANE_CELL_ADHESION_MOLECULES	GO_HETEROPHILIC_CELL_CELL_ADHESION_VIA_PLASMA_MEMBRANE_CELL_ADHESION_MOLECULES		37	0.32632747	1.3132595	0.11721612	0.2711564	1.0	2433	tags=24%, list=14%, signal=28%
GO_REGULATION_OF_MEMBRANE_REPOLARIZATION	GO_REGULATION_OF_MEMBRANE_REPOLARIZATION		28	0.35249373	1.3131413	0.1	0.2708466	1.0	2683	tags=36%, list=15%, signal=42%
GO_REGULATION_OF_T_CELL_RECEPTOR_SIGNALING_PATHWAY	GO_REGULATION_OF_T_CELL_RECEPTOR_SIGNALING_PATHWAY		27	0.35479006	1.3128504	0.11111111	0.27079847	1.0	3533	tags=41%, list=20%, signal=51%
GO_REGULATION_OF_MACROPHAGE_CHEMOTAXIS	GO_REGULATION_OF_MACROPHAGE_CHEMOTAXIS		16	0.41125804	1.3094598	0.13782051	0.2754259	1.0	1527	tags=25%, list=9%, signal=27%
GO_REGULATION_OF_ORGANIC_ACID_TRANSPORT	GO_REGULATION_OF_ORGANIC_ACID_TRANSPORT		48	0.3049616	1.3093742	0.08733624	0.2750596	1.0	3039	tags=27%, list=17%, signal=33%
GO_NEGATIVE_REGULATION_OF_CELLULAR_RESPONSE_TO_GROWTH_FACTOR_STIMULUS	GO_NEGATIVE_REGULATION_OF_CELLULAR_RESPONSE_TO_GROWTH_FACTOR_STIMULUS		113	0.2608829	1.3087935	0.041666668	0.2753227	1.0	3264	tags=27%, list=19%, signal=32%
GO_REGULATION_OF_HEMOPOIESIS	GO_REGULATION_OF_HEMOPOIESIS		287	0.22692023	1.3077785	0.0	0.27643266	1.0	4167	tags=31%, list=24%, signal=40%
GO_CELLULAR_LIPID_CATABOLIC_PROCESS	GO_CELLULAR_LIPID_CATABOLIC_PROCESS		146	0.24430771	1.3073705	0.018348623	0.2766717	1.0	3368	tags=28%, list=19%, signal=34%
GO_RECEPTOR_MEDIATED_ENDOCYTOSIS	GO_RECEPTOR_MEDIATED_ENDOCYTOSIS		199	0.23521473	1.3071756	0.012345679	0.27646527	1.0	2784	tags=24%, list=16%, signal=28%
GO_POSITIVE_CHEMOTAXIS	GO_POSITIVE_CHEMOTAXIS		35	0.33028093	1.3062553	0.113553114	0.27734342	1.0	2682	tags=29%, list=15%, signal=34%
GO_RESPONSE_TO_MUSCLE_STRETCH	GO_RESPONSE_TO_MUSCLE_STRETCH		17	0.39513645	1.3055573	0.14244185	0.27799487	1.0	5033	tags=71%, list=29%, signal=99%
GO_REGULATION_OF_HEAT_GENERATION	GO_REGULATION_OF_HEAT_GENERATION		15	0.40981284	1.3051257	0.13702624	0.27822104	1.0	4041	tags=47%, list=23%, signal=60%
GO_LYMPHOCYTE_CHEMOTAXIS	GO_LYMPHOCYTE_CHEMOTAXIS		36	0.32358277	1.3048147	0.11618257	0.2782421	1.0	3826	tags=33%, list=22%, signal=42%
GO_POSITIVE_REGULATION_OF_PHOSPHOPROTEIN_PHOSPHATASE_ACTIVITY	GO_POSITIVE_REGULATION_OF_PHOSPHOPROTEIN_PHOSPHATASE_ACTIVITY		15	0.4235775	1.3047497	0.16012084	0.27787635	1.0	3221	tags=47%, list=18%, signal=57%
GO_POSITIVE_REGULATION_OF_MYOBLAST_DIFFERENTIATION	GO_POSITIVE_REGULATION_OF_MYOBLAST_DIFFERENTIATION		17	0.3879568	1.3041385	0.10625	0.27839994	1.0	2426	tags=35%, list=14%, signal=41%
GO_POSITIVE_REGULATION_OF_SUBSTRATE_ADHESION_DEPENDENT_CELL_SPREADING	GO_POSITIVE_REGULATION_OF_SUBSTRATE_ADHESION_DEPENDENT_CELL_SPREADING		26	0.34130615	1.3036342	0.11111111	0.27866518	1.0	9	tags=12%, list=0%, signal=12%
GO_CELLULAR_RESPONSE_TO_INTERLEUKIN_6	GO_CELLULAR_RESPONSE_TO_INTERLEUKIN_6		22	0.37602344	1.3028603	0.13131313	0.2794497	1.0	2681	tags=41%, list=15%, signal=48%
GO_GOLGI_TO_ENDOSOME_TRANSPORT	GO_GOLGI_TO_ENDOSOME_TRANSPORT		16	0.40359092	1.3022068	0.13662791	0.28004897	1.0	2234	tags=50%, list=13%, signal=57%
GO_CARDIAC_MUSCLE_TISSUE_DEVELOPMENT	GO_CARDIAC_MUSCLE_TISSUE_DEVELOPMENT		131	0.24578108	1.3015821	0.022727273	0.28052267	1.0	3043	tags=24%, list=17%, signal=29%
GO_PEPTIDYL_TYROSINE_MODIFICATION	GO_PEPTIDYL_TYROSINE_MODIFICATION		181	0.23828681	1.3012007	0.043956045	0.28065535	1.0	2966	tags=27%, list=17%, signal=32%
GO_NEGATIVE_REGULATION_OF_CELL_ADHESION	GO_NEGATIVE_REGULATION_OF_CELL_ADHESION		208	0.22971734	1.3010097	0.0	0.28045815	1.0	4479	tags=35%, list=25%, signal=46%
GO_POSITIVE_REGULATION_OF_INTERLEUKIN_10_PRODUCTION	GO_POSITIVE_REGULATION_OF_INTERLEUKIN_10_PRODUCTION		28	0.3386988	1.3006731	0.09717868	0.28053662	1.0	4250	tags=50%, list=24%, signal=66%
GO_INOSITOL_LIPID_MEDIATED_SIGNALING	GO_INOSITOL_LIPID_MEDIATED_SIGNALING		113	0.25293124	1.3004429	0.034246575	0.28044558	1.0	1140	tags=16%, list=6%, signal=17%
GO_REGULATION_OF_INTERFERON_GAMMA_BIOSYNTHETIC_PROCESS	GO_REGULATION_OF_INTERFERON_GAMMA_BIOSYNTHETIC_PROCESS		15	0.41529745	1.2999736	0.14329268	0.2806922	1.0	3062	tags=33%, list=17%, signal=40%
GO_PROTEIN_DEGLYCOSYLATION	GO_PROTEIN_DEGLYCOSYLATION		20	0.37008563	1.2969996	0.12738854	0.28472492	1.0	1788	tags=25%, list=10%, signal=28%
GO_RENAL_SYSTEM_PROCESS_INVOLVED_IN_REGULATION_OF_SYSTEMIC_ARTERIAL_BLOOD_PRESSURE	GO_RENAL_SYSTEM_PROCESS_INVOLVED_IN_REGULATION_OF_SYSTEMIC_ARTERIAL_BLOOD_PRESSURE		23	0.36173847	1.2961746	0.12582782	0.28548235	1.0	3239	tags=39%, list=18%, signal=48%
GO_EXOCYTOSIS	GO_EXOCYTOSIS		294	0.22357297	1.2946968	0.0	0.28746405	1.0	3239	tags=28%, list=18%, signal=33%
GO_REGULATION_OF_SYSTEMIC_ARTERIAL_BLOOD_PRESSURE_BY_RENIN_ANGIOTENSIN	GO_REGULATION_OF_SYSTEMIC_ARTERIAL_BLOOD_PRESSURE_BY_RENIN_ANGIOTENSIN		21	0.36494195	1.2941773	0.12418301	0.2878519	1.0	5017	tags=48%, list=28%, signal=66%
GO_INOSITOL_PHOSPHATE_MEDIATED_SIGNALING	GO_INOSITOL_PHOSPHATE_MEDIATED_SIGNALING		16	0.40487692	1.2935967	0.15028901	0.28827417	1.0	2724	tags=31%, list=15%, signal=37%
GO_REGULATION_OF_LEUKOCYTE_MIGRATION	GO_REGULATION_OF_LEUKOCYTE_MIGRATION		143	0.23749898	1.2935404	0.03816794	0.2878634	1.0	4374	tags=31%, list=25%, signal=41%
GO_POSITIVE_REGULATION_OF_CD4_POSITIVE_ALPHA_BETA_T_CELL_ACTIVATION	GO_POSITIVE_REGULATION_OF_CD4_POSITIVE_ALPHA_BETA_T_CELL_ACTIVATION		27	0.34506562	1.2914652	0.11447811	0.2908651	1.0	5190	tags=44%, list=29%, signal=63%
GO_CELLULAR_RESPONSE_TO_HYDROGEN_PEROXIDE	GO_CELLULAR_RESPONSE_TO_HYDROGEN_PEROXIDE		60	0.27870828	1.2913522	0.048672568	0.2905573	1.0	931	tags=17%, list=5%, signal=18%
GO_REGULATION_OF_PRODUCTION_OF_MOLECULAR_MEDIATOR_OF_IMMUNE_RESPONSE	GO_REGULATION_OF_PRODUCTION_OF_MOLECULAR_MEDIATOR_OF_IMMUNE_RESPONSE		92	0.25706837	1.291014	0.057291668	0.29063934	1.0	4243	tags=37%, list=24%, signal=48%
GO_REGULATION_OF_ACTIN_FILAMENT_DEPOLYMERIZATION	GO_REGULATION_OF_ACTIN_FILAMENT_DEPOLYMERIZATION		43	0.29589546	1.2904325	0.08267716	0.2910782	1.0	1629	tags=23%, list=9%, signal=26%
GO_VASODILATION	GO_VASODILATION		23	0.36268806	1.2901673	0.116838485	0.29105458	1.0	2798	tags=39%, list=16%, signal=46%
GO_REGULATION_OF_IMMUNE_EFFECTOR_PROCESS	GO_REGULATION_OF_IMMUNE_EFFECTOR_PROCESS		398	0.21421602	1.2901226	0.0	0.29064998	1.0	4355	tags=34%, list=25%, signal=45%
GO_NEGATIVE_REGULATION_OF_NUCLEOTIDE_METABOLIC_PROCESS	GO_NEGATIVE_REGULATION_OF_NUCLEOTIDE_METABOLIC_PROCESS		56	0.28767678	1.2891145	0.077586204	0.29175296	1.0	1321	tags=16%, list=7%, signal=17%
GO_ACID_SECRETION	GO_ACID_SECRETION		62	0.2799333	1.2886386	0.076576576	0.29201102	1.0	1864	tags=21%, list=11%, signal=23%
GO_POSITIVE_REGULATION_OF_HEART_GROWTH	GO_POSITIVE_REGULATION_OF_HEART_GROWTH		27	0.3400234	1.2881985	0.118320614	0.29229626	1.0	2908	tags=30%, list=16%, signal=35%
GO_RESPONSE_TO_KETONE	GO_RESPONSE_TO_KETONE		178	0.2313672	1.2881339	0.017699115	0.2919193	1.0	1882	tags=19%, list=11%, signal=21%
GO_INTRACELLULAR_LIPID_TRANSPORT	GO_INTRACELLULAR_LIPID_TRANSPORT		20	0.3789473	1.2880155	0.14649682	0.2916404	1.0	1341	tags=30%, list=8%, signal=32%
GO_SECRETION_BY_CELL	GO_SECRETION_BY_CELL		456	0.2116654	1.2879542	0.0	0.2912663	1.0	3009	tags=25%, list=17%, signal=29%
GO_REACTIVE_OXYGEN_SPECIES_BIOSYNTHETIC_PROCESS	GO_REACTIVE_OXYGEN_SPECIES_BIOSYNTHETIC_PROCESS		23	0.3607234	1.2879431	0.15277778	0.29081082	1.0	1280	tags=22%, list=7%, signal=23%
GO_REGULATION_OF_INTERLEUKIN_1_SECRETION	GO_REGULATION_OF_INTERLEUKIN_1_SECRETION		31	0.32334927	1.2878418	0.109540634	0.2905188	1.0	2574	tags=26%, list=15%, signal=30%
GO_MUSCLE_ADAPTATION	GO_MUSCLE_ADAPTATION		26	0.35192353	1.2867782	0.12040134	0.2917217	1.0	4269	tags=54%, list=24%, signal=71%
GO_NUCLEOBASE_BIOSYNTHETIC_PROCESS	GO_NUCLEOBASE_BIOSYNTHETIC_PROCESS		17	0.38779724	1.2865907	0.14506173	0.2915414	1.0	447	tags=24%, list=3%, signal=24%
GO_REGULATION_OF_TYROSINE_PHOSPHORYLATION_OF_STAT5_PROTEIN	GO_REGULATION_OF_TYROSINE_PHOSPHORYLATION_OF_STAT5_PROTEIN		16	0.39455733	1.2862694	0.1497006	0.29157898	1.0	5572	tags=56%, list=32%, signal=82%
GO_FORMATION_OF_PRIMARY_GERM_LAYER	GO_FORMATION_OF_PRIMARY_GERM_LAYER		106	0.25792018	1.2860705	0.040229887	0.2914506	1.0	2341	tags=24%, list=13%, signal=27%
GO_TAXIS	GO_TAXIS		435	0.208949	1.2858086	0.0	0.29145452	1.0	4396	tags=33%, list=25%, signal=42%
GO_NEGATIVE_REGULATION_OF_BIOMINERAL_TISSUE_DEVELOPMENT	GO_NEGATIVE_REGULATION_OF_BIOMINERAL_TISSUE_DEVELOPMENT		16	0.40577438	1.285456	0.17532468	0.29159442	1.0	3520	tags=44%, list=20%, signal=55%
GO_NEGATIVE_REGULATION_OF_DEFENSE_RESPONSE	GO_NEGATIVE_REGULATION_OF_DEFENSE_RESPONSE		129	0.24573809	1.2845194	0.053333335	0.29274932	1.0	2892	tags=28%, list=16%, signal=33%
GO_CILIUM_MOVEMENT	GO_CILIUM_MOVEMENT		30	0.3310406	1.2843367	0.103174604	0.29261294	1.0	2075	tags=27%, list=12%, signal=30%
GO_MUSCLE_CELL_DEVELOPMENT	GO_MUSCLE_CELL_DEVELOPMENT		112	0.2505797	1.2834007	0.035714287	0.29357442	1.0	2384	tags=23%, list=14%, signal=27%
GO_REGULATION_OF_MACROPHAGE_DERIVED_FOAM_CELL_DIFFERENTIATION	GO_REGULATION_OF_MACROPHAGE_DERIVED_FOAM_CELL_DIFFERENTIATION		28	0.33412236	1.2817428	0.10631229	0.2957385	1.0	1836	tags=25%, list=10%, signal=28%
GO_NEGATIVE_REGULATION_OF_LEUKOCYTE_MIGRATION	GO_NEGATIVE_REGULATION_OF_LEUKOCYTE_MIGRATION		30	0.32808003	1.2813268	0.10701107	0.29599285	1.0	1708	tags=20%, list=10%, signal=22%
GO_POSITIVE_REGULATION_OF_ERYTHROCYTE_DIFFERENTIATION	GO_POSITIVE_REGULATION_OF_ERYTHROCYTE_DIFFERENTIATION		23	0.35686535	1.2807732	0.11785714	0.29634982	1.0	2678	tags=35%, list=15%, signal=41%
GO_CENTROSOME_LOCALIZATION	GO_CENTROSOME_LOCALIZATION		17	0.3844595	1.2803645	0.16363636	0.296526	1.0	5288	tags=65%, list=30%, signal=92%
GO_EYE_PHOTORECEPTOR_CELL_DIFFERENTIATION	GO_EYE_PHOTORECEPTOR_CELL_DIFFERENTIATION		40	0.31377634	1.2802022	0.08366534	0.29632616	1.0	1215	tags=15%, list=7%, signal=16%
GO_RETINOIC_ACID_METABOLIC_PROCESS	GO_RETINOIC_ACID_METABOLIC_PROCESS		21	0.3742039	1.2794963	0.13030303	0.2969371	1.0	3414	tags=33%, list=19%, signal=41%
GO_POSITIVE_REGULATION_OF_LOCOMOTION	GO_POSITIVE_REGULATION_OF_LOCOMOTION		394	0.20999607	1.2794726	0.0	0.29648864	1.0	2697	tags=21%, list=15%, signal=24%
GO_MUSCLE_HYPERTROPHY	GO_MUSCLE_HYPERTROPHY		27	0.34034285	1.2790176	0.14084508	0.29671127	1.0	3785	tags=41%, list=21%, signal=52%
GO_NEGATIVE_REGULATION_OF_CELL_CELL_ADHESION	GO_NEGATIVE_REGULATION_OF_CELL_CELL_ADHESION		127	0.2413078	1.2788446	0.050724637	0.29654062	1.0	2964	tags=24%, list=17%, signal=29%
GO_NUCLEOTIDE_SUGAR_METABOLIC_PROCESS	GO_NUCLEOTIDE_SUGAR_METABOLIC_PROCESS		33	0.32459813	1.2783192	0.10566038	0.2968809	1.0	1559	tags=27%, list=9%, signal=30%
GO_POSITIVE_REGULATION_OF_T_HELPER_CELL_DIFFERENTIATION	GO_POSITIVE_REGULATION_OF_T_HELPER_CELL_DIFFERENTIATION		18	0.3801035	1.2781636	0.12962963	0.2966493	1.0	5006	tags=50%, list=28%, signal=70%
GO_MONOSACCHARIDE_BIOSYNTHETIC_PROCESS	GO_MONOSACCHARIDE_BIOSYNTHETIC_PROCESS		52	0.28757456	1.2774628	0.09338521	0.2973236	1.0	2555	tags=27%, list=14%, signal=31%
GO_NEGATIVE_REGULATION_OF_CYTOKINE_PRODUCTION	GO_NEGATIVE_REGULATION_OF_CYTOKINE_PRODUCTION		193	0.23157416	1.2765206	0.02020202	0.29844046	1.0	3653	tags=33%, list=21%, signal=41%
GO_MATURE_B_CELL_DIFFERENTIATION	GO_MATURE_B_CELL_DIFFERENTIATION		17	0.37960964	1.2760483	0.16216215	0.29867333	1.0	3180	tags=41%, list=18%, signal=50%
GO_REGULATION_OF_MUSCLE_ADAPTATION	GO_REGULATION_OF_MUSCLE_ADAPTATION		60	0.27958333	1.2758589	0.08121827	0.29848543	1.0	2690	tags=35%, list=15%, signal=41%
GO_REGULATION_OF_INTERLEUKIN_1_PRODUCTION	GO_REGULATION_OF_INTERLEUKIN_1_PRODUCTION		55	0.2865914	1.2756025	0.08173077	0.29847965	1.0	2784	tags=27%, list=16%, signal=32%
GO_POSITIVE_REGULATION_OF_INTERLEUKIN_8_PRODUCTION	GO_POSITIVE_REGULATION_OF_INTERLEUKIN_8_PRODUCTION		43	0.3025157	1.2746794	0.12096774	0.2994269	1.0	2570	tags=28%, list=15%, signal=33%
GO_CARDIAC_VENTRICLE_DEVELOPMENT	GO_CARDIAC_VENTRICLE_DEVELOPMENT		101	0.25265262	1.2735691	0.033707865	0.30071366	1.0	1886	tags=19%, list=11%, signal=21%
GO_NUCLEOTIDE_SUGAR_BIOSYNTHETIC_PROCESS	GO_NUCLEOTIDE_SUGAR_BIOSYNTHETIC_PROCESS		19	0.3754426	1.2730905	0.14420062	0.30097854	1.0	2077	tags=37%, list=12%, signal=42%
GO_NEGATIVE_REGULATION_OF_NF_KAPPAB_TRANSCRIPTION_FACTOR_ACTIVITY	GO_NEGATIVE_REGULATION_OF_NF_KAPPAB_TRANSCRIPTION_FACTOR_ACTIVITY		61	0.28197762	1.272545	0.102678575	0.3014257	1.0	3434	tags=33%, list=19%, signal=41%
GO_EMBRYONIC_PLACENTA_DEVELOPMENT	GO_EMBRYONIC_PLACENTA_DEVELOPMENT		80	0.2646695	1.2722197	0.08955224	0.301547	1.0	2681	tags=24%, list=15%, signal=28%
GO_RESPONSE_TO_ACTIVITY	GO_RESPONSE_TO_ACTIVITY		64	0.27518347	1.2716004	0.10294118	0.30200037	1.0	1158	tags=14%, list=7%, signal=15%
GO_POSITIVE_REGULATION_OF_REGULATED_SECRETORY_PATHWAY	GO_POSITIVE_REGULATION_OF_REGULATED_SECRETORY_PATHWAY		43	0.3009868	1.2715417	0.13636364	0.30162898	1.0	2409	tags=28%, list=14%, signal=32%
GO_GLUCAN_METABOLIC_PROCESS	GO_GLUCAN_METABOLIC_PROCESS		56	0.28431877	1.2714248	0.07905138	0.30134636	1.0	2452	tags=30%, list=14%, signal=35%
GO_REGULATION_OF_RESPONSE_TO_REACTIVE_OXYGEN_SPECIES	GO_REGULATION_OF_RESPONSE_TO_REACTIVE_OXYGEN_SPECIES		32	0.3231172	1.2704301	0.107913665	0.30257666	1.0	2771	tags=34%, list=16%, signal=41%
GO_REGULATION_OF_INTERLEUKIN_5_PRODUCTION	GO_REGULATION_OF_INTERLEUKIN_5_PRODUCTION		16	0.3955296	1.2696874	0.15014164	0.30333194	1.0	3098	tags=38%, list=18%, signal=45%
GO_POSITIVE_REGULATION_OF_LEUKOCYTE_CHEMOTAXIS	GO_POSITIVE_REGULATION_OF_LEUKOCYTE_CHEMOTAXIS		78	0.26749164	1.2696855	0.08	0.3028807	1.0	4300	tags=32%, list=24%, signal=42%
GO_NEGATIVE_REGULATION_OF_INFLAMMATORY_RESPONSE	GO_NEGATIVE_REGULATION_OF_INFLAMMATORY_RESPONSE		87	0.25827995	1.2695448	0.07602339	0.30265033	1.0	2853	tags=29%, list=16%, signal=34%
GO_RESPONSE_TO_ZINC_ION	GO_RESPONSE_TO_ZINC_ION		52	0.2896271	1.2694077	0.097457625	0.30239552	1.0	2328	tags=21%, list=13%, signal=24%
GO_LYMPHOCYTE_COSTIMULATION	GO_LYMPHOCYTE_COSTIMULATION		72	0.27438247	1.268504	0.09047619	0.30339077	1.0	3523	tags=31%, list=20%, signal=38%
GO_TRANSITION_METAL_ION_HOMEOSTASIS	GO_TRANSITION_METAL_ION_HOMEOSTASIS		100	0.25595024	1.268398	0.06081081	0.30308697	1.0	1816	tags=22%, list=10%, signal=24%
GO_GLYCOSYL_COMPOUND_CATABOLIC_PROCESS	GO_GLYCOSYL_COMPOUND_CATABOLIC_PROCESS		37	0.30859375	1.2683558	0.13513513	0.3027073	1.0	3081	tags=30%, list=17%, signal=36%
GO_REGULATION_OF_MEMBRANE_PROTEIN_ECTODOMAIN_PROTEOLYSIS	GO_REGULATION_OF_MEMBRANE_PROTEIN_ECTODOMAIN_PROTEOLYSIS		20	0.37651956	1.2683016	0.17554858	0.3023507	1.0	2547	tags=30%, list=14%, signal=35%
GO_NEGATIVE_REGULATION_OF_INTERLEUKIN_6_PRODUCTION	GO_NEGATIVE_REGULATION_OF_INTERLEUKIN_6_PRODUCTION		31	0.3241551	1.2680011	0.114503816	0.3024429	1.0	4551	tags=55%, list=26%, signal=74%
GO_PHOSPHATIDIC_ACID_METABOLIC_PROCESS	GO_PHOSPHATIDIC_ACID_METABOLIC_PROCESS		30	0.33031026	1.2678429	0.14583333	0.30226538	1.0	1810	tags=27%, list=10%, signal=30%
GO_ETHANOLAMINE_CONTAINING_COMPOUND_METABOLIC_PROCESS	GO_ETHANOLAMINE_CONTAINING_COMPOUND_METABOLIC_PROCESS		82	0.2677065	1.26766	0.09289618	0.3021101	1.0	2823	tags=26%, list=16%, signal=30%
GO_RESPONSE_TO_STEROID_HORMONE	GO_RESPONSE_TO_STEROID_HORMONE		472	0.21125957	1.2660338	0.04347826	0.3043325	1.0	2747	tags=23%, list=16%, signal=26%
GO_ORGANIC_HYDROXY_COMPOUND_BIOSYNTHETIC_PROCESS	GO_ORGANIC_HYDROXY_COMPOUND_BIOSYNTHETIC_PROCESS		168	0.23357663	1.2659162	0.036363635	0.3041087	1.0	2969	tags=24%, list=17%, signal=29%
GO_NEGATIVE_REGULATION_OF_CELL_ACTIVATION	GO_NEGATIVE_REGULATION_OF_CELL_ACTIVATION		145	0.23786025	1.26588	0.04918033	0.30369547	1.0	4657	tags=37%, list=26%, signal=49%
GO_NEGATIVE_REGULATION_OF_HEMOPOIESIS	GO_NEGATIVE_REGULATION_OF_HEMOPOIESIS		116	0.24750417	1.2649785	0.044871796	0.30476022	1.0	2646	tags=23%, list=15%, signal=27%
GO_REGULATION_OF_MUSCLE_SYSTEM_PROCESS	GO_REGULATION_OF_MUSCLE_SYSTEM_PROCESS		184	0.22640592	1.26496	0.025974026	0.3043323	1.0	3785	tags=32%, list=21%, signal=40%
GO_ARTERY_DEVELOPMENT	GO_ARTERY_DEVELOPMENT		75	0.26587826	1.2645196	0.054455444	0.30457735	1.0	3161	tags=28%, list=18%, signal=34%
GO_NEGATIVE_REGULATION_OF_INTERLEUKIN_10_PRODUCTION	GO_NEGATIVE_REGULATION_OF_INTERLEUKIN_10_PRODUCTION		16	0.39704305	1.2642108	0.17824773	0.30461594	1.0	2712	tags=31%, list=15%, signal=37%
GO_DECIDUALIZATION	GO_DECIDUALIZATION		19	0.37207824	1.263674	0.16494845	0.3049366	1.0	2175	tags=32%, list=12%, signal=36%
GO_RESPONSE_TO_EXTRACELLULAR_STIMULUS	GO_RESPONSE_TO_EXTRACELLULAR_STIMULUS		411	0.20616688	1.262379	0.0	0.30655193	1.0	2897	tags=23%, list=16%, signal=26%
GO_REGULATION_OF_OSTEOCLAST_DIFFERENTIATION	GO_REGULATION_OF_OSTEOCLAST_DIFFERENTIATION		55	0.28005594	1.2619239	0.10822511	0.3068426	1.0	4387	tags=36%, list=25%, signal=48%
GO_GLAND_DEVELOPMENT	GO_GLAND_DEVELOPMENT		376	0.20650683	1.2615391	0.0	0.3070131	1.0	3068	tags=23%, list=17%, signal=27%
GO_REGULATION_OF_ALPHA_BETA_T_CELL_ACTIVATION	GO_REGULATION_OF_ALPHA_BETA_T_CELL_ACTIVATION		66	0.2711056	1.2612247	0.08181818	0.30710858	1.0	5341	tags=45%, list=30%, signal=65%
GO_POSITIVE_REGULATION_OF_MUSCLE_CELL_DIFFERENTIATION	GO_POSITIVE_REGULATION_OF_MUSCLE_CELL_DIFFERENTIATION		76	0.2646241	1.2611539	0.060606062	0.30679822	1.0	1704	tags=20%, list=10%, signal=22%
GO_REGULATION_OF_CARBOHYDRATE_METABOLIC_PROCESS	GO_REGULATION_OF_CARBOHYDRATE_METABOLIC_PROCESS		153	0.23294012	1.2609679	0.045801528	0.30667993	1.0	2909	tags=25%, list=16%, signal=30%
GO_LIPID_HOMEOSTASIS	GO_LIPID_HOMEOSTASIS		105	0.2511229	1.2606393	0.07777778	0.30675367	1.0	3368	tags=31%, list=19%, signal=39%
GO_PHAGOCYTOSIS_RECOGNITION	GO_PHAGOCYTOSIS_RECOGNITION		15	0.3980358	1.2604378	0.15408805	0.30667403	1.0	2211	tags=33%, list=13%, signal=38%
GO_REGULATION_OF_LIPID_TRANSPORT	GO_REGULATION_OF_LIPID_TRANSPORT		92	0.24968697	1.2596207	0.052941177	0.30761334	1.0	3166	tags=29%, list=18%, signal=36%
GO_PHOTORECEPTOR_CELL_DEVELOPMENT	GO_PHOTORECEPTOR_CELL_DEVELOPMENT		37	0.30669788	1.2595818	0.12676056	0.30724546	1.0	1874	tags=16%, list=11%, signal=18%
GO_POSITIVE_REGULATION_OF_OXIDOREDUCTASE_ACTIVITY	GO_POSITIVE_REGULATION_OF_OXIDOREDUCTASE_ACTIVITY		45	0.2958036	1.2592288	0.11885246	0.3073795	1.0	4041	tags=40%, list=23%, signal=52%
GO_POSITIVE_REGULATION_OF_PHOSPHATASE_ACTIVITY	GO_POSITIVE_REGULATION_OF_PHOSPHATASE_ACTIVITY		27	0.3303634	1.2583683	0.116838485	0.30832538	1.0	3221	tags=37%, list=18%, signal=45%
GO_SINGLE_ORGANISM_CELL_ADHESION	GO_SINGLE_ORGANISM_CELL_ADHESION		424	0.208749	1.2561258	0.0	0.3116531	1.0	3649	tags=27%, list=21%, signal=33%
GO_REGULATION_OF_PATHWAY_RESTRICTED_SMAD_PROTEIN_PHOSPHORYLATION	GO_REGULATION_OF_PATHWAY_RESTRICTED_SMAD_PROTEIN_PHOSPHORYLATION		57	0.27746272	1.2558912	0.12017167	0.31159937	1.0	2325	tags=23%, list=13%, signal=26%
GO_POLYOL_TRANSPORT	GO_POLYOL_TRANSPORT		16	0.3880544	1.2552844	0.14893617	0.3120608	1.0	1274	tags=25%, list=7%, signal=27%
GO_ACTIVATION_OF_IMMUNE_RESPONSE	GO_ACTIVATION_OF_IMMUNE_RESPONSE		382	0.20506455	1.2549384	0.023255814	0.31222284	1.0	2098	tags=16%, list=12%, signal=18%
GO_NEGATIVE_REGULATION_OF_B_CELL_PROLIFERATION	GO_NEGATIVE_REGULATION_OF_B_CELL_PROLIFERATION		15	0.40587646	1.2544508	0.17717718	0.31256297	1.0	4160	tags=53%, list=24%, signal=70%
GO_REGULATION_OF_NITRIC_OXIDE_SYNTHASE_BIOSYNTHETIC_PROCESS	GO_REGULATION_OF_NITRIC_OXIDE_SYNTHASE_BIOSYNTHETIC_PROCESS		18	0.3728512	1.2538456	0.14114115	0.31312367	1.0	4399	tags=50%, list=25%, signal=67%
GO_REGULATION_OF_CYTOSOLIC_CALCIUM_ION_CONCENTRATION	GO_REGULATION_OF_CYTOSOLIC_CALCIUM_ION_CONCENTRATION		188	0.22595213	1.2535486	0.03846154	0.31315932	1.0	2664	tags=22%, list=15%, signal=26%
GO_PHOSPHATIDYLETHANOLAMINE_METABOLIC_PROCESS	GO_PHOSPHATIDYLETHANOLAMINE_METABOLIC_PROCESS		16	0.38590926	1.2531631	0.17021276	0.31329897	1.0	2275	tags=31%, list=13%, signal=36%
GO_POSITIVE_REGULATION_OF_MYELOID_LEUKOCYTE_MEDIATED_IMMUNITY	GO_POSITIVE_REGULATION_OF_MYELOID_LEUKOCYTE_MEDIATED_IMMUNITY		17	0.38452625	1.2531335	0.1511254	0.31288934	1.0	393	tags=18%, list=2%, signal=18%
GO_REGULATION_OF_SYNAPTIC_TRANSMISSION_GABAERGIC	GO_REGULATION_OF_SYNAPTIC_TRANSMISSION_GABAERGIC		28	0.33666787	1.2529831	0.14084508	0.31270766	1.0	2055	tags=32%, list=12%, signal=36%
GO_POSITIVE_REGULATION_OF_NEUTROPHIL_MIGRATION	GO_POSITIVE_REGULATION_OF_NEUTROPHIL_MIGRATION		26	0.33826602	1.2518533	0.16271186	0.31404474	1.0	4138	tags=42%, list=23%, signal=55%
GO_CELL_CELL_SIGNALING_INVOLVED_IN_CARDIAC_CONDUCTION	GO_CELL_CELL_SIGNALING_INVOLVED_IN_CARDIAC_CONDUCTION		20	0.36396176	1.2511122	0.17571884	0.31483462	1.0	2502	tags=35%, list=14%, signal=41%
GO_CELLULAR_RESPONSE_TO_ESTRADIOL_STIMULUS	GO_CELLULAR_RESPONSE_TO_ESTRADIOL_STIMULUS		27	0.32781658	1.250193	0.12131148	0.3158346	1.0	1244	tags=22%, list=7%, signal=24%
GO_REGULATION_OF_TRIGLYCERIDE_BIOSYNTHETIC_PROCESS	GO_REGULATION_OF_TRIGLYCERIDE_BIOSYNTHETIC_PROCESS		17	0.3794431	1.2496967	0.189441	0.31619662	1.0	2225	tags=35%, list=13%, signal=40%
GO_PEPTIDE_CROSS_LINKING	GO_PEPTIDE_CROSS_LINKING		31	0.3259105	1.2495745	0.13286713	0.31598923	1.0	3989	tags=32%, list=23%, signal=42%
GO_POSITIVE_REGULATION_OF_CELL_SUBSTRATE_ADHESION	GO_POSITIVE_REGULATION_OF_CELL_SUBSTRATE_ADHESION		93	0.25132024	1.2489797	0.056179777	0.31664708	1.0	2985	tags=25%, list=17%, signal=30%
GO_REGULATION_OF_MYOBLAST_DIFFERENTIATION	GO_REGULATION_OF_MYOBLAST_DIFFERENTIATION		41	0.29730654	1.2489154	0.116981134	0.31629097	1.0	944	tags=17%, list=5%, signal=18%
GO_CELL_SUBSTRATE_ADHESION	GO_CELL_SUBSTRATE_ADHESION		160	0.22879042	1.2479302	0.046728972	0.31763437	1.0	3646	tags=32%, list=21%, signal=40%
GO_REGULATION_OF_BMP_SIGNALING_PATHWAY	GO_REGULATION_OF_BMP_SIGNALING_PATHWAY		72	0.2580384	1.2462436	0.10294118	0.32012832	1.0	3389	tags=31%, list=19%, signal=38%
GO_REGULATION_OF_CELL_SUBSTRATE_ADHESION	GO_REGULATION_OF_CELL_SUBSTRATE_ADHESION		163	0.2245615	1.2459689	0.030534351	0.32013652	1.0	3191	tags=25%, list=18%, signal=30%
GO_INTESTINAL_ABSORPTION	GO_INTESTINAL_ABSORPTION		26	0.33688584	1.2457963	0.1465798	0.3199226	1.0	1736	tags=23%, list=10%, signal=26%
GO_POSITIVE_REGULATION_OF_STEROID_METABOLIC_PROCESS	GO_POSITIVE_REGULATION_OF_STEROID_METABOLIC_PROCESS		23	0.3433993	1.2456893	0.13166144	0.31963316	1.0	3368	tags=39%, list=19%, signal=48%
GO_NEGATIVE_REGULATION_OF_LIPID_STORAGE	GO_NEGATIVE_REGULATION_OF_LIPID_STORAGE		17	0.3800751	1.2455362	0.18731117	0.3194529	1.0	1768	tags=35%, list=10%, signal=39%
GO_FILOPODIUM_ASSEMBLY	GO_FILOPODIUM_ASSEMBLY		17	0.37509072	1.2446591	0.18181819	0.3205402	1.0	3365	tags=41%, list=19%, signal=51%
GO_SULFUR_COMPOUND_CATABOLIC_PROCESS	GO_SULFUR_COMPOUND_CATABOLIC_PROCESS		38	0.3018235	1.2445679	0.14035088	0.320255	1.0	3028	tags=39%, list=17%, signal=48%
GO_REGULATION_OF_HEART_RATE_BY_CARDIAC_CONDUCTION	GO_REGULATION_OF_HEART_RATE_BY_CARDIAC_CONDUCTION		29	0.31820196	1.2441477	0.13494809	0.3205304	1.0	2502	tags=31%, list=14%, signal=36%
GO_UROGENITAL_SYSTEM_DEVELOPMENT	GO_UROGENITAL_SYSTEM_DEVELOPMENT		291	0.21009041	1.2437706	0.016666668	0.32074547	1.0	2055	tags=19%, list=12%, signal=21%
GO_REGULATION_OF_EPITHELIAL_CELL_DIFFERENTIATION	GO_REGULATION_OF_EPITHELIAL_CELL_DIFFERENTIATION		119	0.23802337	1.2432835	0.057692308	0.3211456	1.0	2559	tags=23%, list=15%, signal=26%
GO_ATRIOVENTRICULAR_VALVE_DEVELOPMENT	GO_ATRIOVENTRICULAR_VALVE_DEVELOPMENT		19	0.36108288	1.2412405	0.159375	0.3242146	1.0	1792	tags=26%, list=10%, signal=29%
GO_REGULATION_OF_EXOCYTOSIS	GO_REGULATION_OF_EXOCYTOSIS		174	0.22692236	1.2398229	0.04464286	0.3262823	1.0	2978	tags=23%, list=17%, signal=27%
GO_POSITIVE_REGULATION_OF_LEUKOCYTE_DIFFERENTIATION	GO_POSITIVE_REGULATION_OF_LEUKOCYTE_DIFFERENTIATION		119	0.23878264	1.2394838	0.08029197	0.32634866	1.0	4266	tags=34%, list=24%, signal=44%
GO_ANION_TRANSMEMBRANE_TRANSPORT	GO_ANION_TRANSMEMBRANE_TRANSPORT		235	0.21314774	1.2382259	0.025641026	0.32816452	1.0	2810	tags=22%, list=16%, signal=26%
GO_RESPONSE_TO_PEPTIDE	GO_RESPONSE_TO_PEPTIDE		375	0.20832214	1.2381957	0.0	0.32776555	1.0	2715	tags=22%, list=15%, signal=25%
GO_ENDOCRINE_PROCESS	GO_ENDOCRINE_PROCESS		42	0.28625965	1.237869	0.1300813	0.32786083	1.0	3340	tags=33%, list=19%, signal=41%
GO_ATRIAL_SEPTUM_DEVELOPMENT	GO_ATRIAL_SEPTUM_DEVELOPMENT		17	0.3728114	1.2374928	0.15705128	0.32810724	1.0	1149	tags=24%, list=7%, signal=25%
GO_REGULATION_OF_T_CELL_MIGRATION	GO_REGULATION_OF_T_CELL_MIGRATION		24	0.34769127	1.2371787	0.17073171	0.3282147	1.0	3826	tags=33%, list=22%, signal=43%
GO_ORGAN_GROWTH	GO_ORGAN_GROWTH		65	0.26879293	1.2362756	0.10606061	0.32931238	1.0	2824	tags=26%, list=16%, signal=31%
GO_PRIMARY_ALCOHOL_METABOLIC_PROCESS	GO_PRIMARY_ALCOHOL_METABOLIC_PROCESS		46	0.28809264	1.2358551	0.11627907	0.32952446	1.0	5575	tags=48%, list=32%, signal=70%
GO_PATTERNING_OF_BLOOD_VESSELS	GO_PATTERNING_OF_BLOOD_VESSELS		32	0.3032953	1.234654	0.14685315	0.33110297	1.0	914	tags=22%, list=5%, signal=23%
GO_GOLGI_TO_VACUOLE_TRANSPORT	GO_GOLGI_TO_VACUOLE_TRANSPORT		24	0.3442845	1.234028	0.15873016	0.33178055	1.0	2234	tags=42%, list=13%, signal=48%
GO_CELL_DIFFERENTIATION_INVOLVED_IN_EMBRYONIC_PLACENTA_DEVELOPMENT	GO_CELL_DIFFERENTIATION_INVOLVED_IN_EMBRYONIC_PLACENTA_DEVELOPMENT		24	0.33502358	1.2332208	0.15202703	0.3327384	1.0	4831	tags=50%, list=27%, signal=69%
GO_PHOSPHATIDYLGLYCEROL_ACYL_CHAIN_REMODELING	GO_PHOSPHATIDYLGLYCEROL_ACYL_CHAIN_REMODELING		16	0.38385838	1.2323254	0.17888562	0.33389655	1.0	1810	tags=25%, list=10%, signal=28%
GO_REGULATION_OF_SMALL_GTPASE_MEDIATED_SIGNAL_TRANSDUCTION	GO_REGULATION_OF_SMALL_GTPASE_MEDIATED_SIGNAL_TRANSDUCTION		270	0.2184433	1.2313337	0.015625	0.33526313	1.0	2770	tags=22%, list=16%, signal=26%
GO_POSITIVE_REGULATION_OF_ORGANIC_ACID_TRANSPORT	GO_POSITIVE_REGULATION_OF_ORGANIC_ACID_TRANSPORT		28	0.32281038	1.2301755	0.13513513	0.33688906	1.0	3035	tags=32%, list=17%, signal=39%
GO_PHOSPHATIDYLSERINE_METABOLIC_PROCESS	GO_PHOSPHATIDYLSERINE_METABOLIC_PROCESS		27	0.32571182	1.2300354	0.15686275	0.33672312	1.0	2218	tags=26%, list=13%, signal=30%
GO_CARDIAC_CHAMBER_DEVELOPMENT	GO_CARDIAC_CHAMBER_DEVELOPMENT		137	0.228285	1.2297261	0.071428575	0.33688512	1.0	2283	tags=20%, list=13%, signal=22%
GO_REGULATION_OF_SUPEROXIDE_METABOLIC_PROCESS	GO_REGULATION_OF_SUPEROXIDE_METABOLIC_PROCESS		22	0.34977007	1.2296355	0.1661442	0.336632	1.0	2319	tags=32%, list=13%, signal=37%
GO_RESPONSE_TO_VITAMIN_A	GO_RESPONSE_TO_VITAMIN_A		19	0.35891542	1.2294949	0.17948718	0.3364326	1.0	835	tags=16%, list=5%, signal=17%
GO_MESODERMAL_CELL_DIFFERENTIATION	GO_MESODERMAL_CELL_DIFFERENTIATION		26	0.33657473	1.2286098	0.17110266	0.33757254	1.0	1886	tags=23%, list=11%, signal=26%
GO_DENDRITIC_CELL_MIGRATION	GO_DENDRITIC_CELL_MIGRATION		20	0.3580893	1.2269852	0.15181518	0.34002846	1.0	1097	tags=15%, list=6%, signal=16%
GO_INNER_EAR_RECEPTOR_STEREOCILIUM_ORGANIZATION	GO_INNER_EAR_RECEPTOR_STEREOCILIUM_ORGANIZATION		19	0.36430317	1.2267741	0.19753087	0.33997113	1.0	2420	tags=26%, list=14%, signal=30%
GO_ENERGY_RESERVE_METABOLIC_PROCESS	GO_ENERGY_RESERVE_METABOLIC_PROCESS		66	0.26610422	1.2258575	0.13809524	0.34119004	1.0	2771	tags=30%, list=16%, signal=36%
GO_RESPONSE_TO_CAFFEINE	GO_RESPONSE_TO_CAFFEINE		17	0.37409753	1.2256016	0.19764012	0.3411407	1.0	1158	tags=24%, list=7%, signal=25%
GO_DOPAMINE_METABOLIC_PROCESS	GO_DOPAMINE_METABOLIC_PROCESS		23	0.3414906	1.2253095	0.16717325	0.34122393	1.0	2500	tags=22%, list=14%, signal=25%
GO_NEGATIVE_REGULATION_OF_HYDROLASE_ACTIVITY	GO_NEGATIVE_REGULATION_OF_HYDROLASE_ACTIVITY		355	0.20675582	1.2247527	0.02631579	0.341773	1.0	2914	tags=21%, list=17%, signal=25%
GO_CELLULAR_CARBOHYDRATE_METABOLIC_PROCESS	GO_CELLULAR_CARBOHYDRATE_METABOLIC_PROCESS		133	0.22804177	1.2244974	0.071428575	0.34179932	1.0	3027	tags=26%, list=17%, signal=32%
GO_POSITIVE_REGULATION_OF_PEPTIDASE_ACTIVITY	GO_POSITIVE_REGULATION_OF_PEPTIDASE_ACTIVITY		148	0.22909033	1.2244922	0.031496063	0.34134853	1.0	3401	tags=32%, list=19%, signal=39%
GO_MEMBRANE_DEPOLARIZATION_DURING_ACTION_POTENTIAL	GO_MEMBRANE_DEPOLARIZATION_DURING_ACTION_POTENTIAL		37	0.30102983	1.2240953	0.13414635	0.34160954	1.0	3839	tags=38%, list=22%, signal=48%
GO_CELL_KILLING	GO_CELL_KILLING		50	0.27784467	1.2240427	0.1417004	0.34124905	1.0	4435	tags=36%, list=25%, signal=48%
GO_GLYCEROLIPID_METABOLIC_PROCESS	GO_GLYCEROLIPID_METABOLIC_PROCESS		333	0.20087366	1.223545	0.0	0.34158626	1.0	3510	tags=26%, list=20%, signal=32%
GO_POSITIVE_REGULATION_OF_LEUKOCYTE_MIGRATION	GO_POSITIVE_REGULATION_OF_LEUKOCYTE_MIGRATION		106	0.2442861	1.2224356	0.088607594	0.34306765	1.0	4138	tags=31%, list=23%, signal=40%
GO_REGULATION_OF_HORMONE_LEVELS	GO_REGULATION_OF_HORMONE_LEVELS		449	0.20209931	1.222013	0.03846154	0.3434295	1.0	2715	tags=20%, list=15%, signal=23%
GO_INFLAMMATORY_RESPONSE_TO_ANTIGENIC_STIMULUS	GO_INFLAMMATORY_RESPONSE_TO_ANTIGENIC_STIMULUS		22	0.34658104	1.2212385	0.16993465	0.3442493	1.0	4250	tags=45%, list=24%, signal=60%
GO_LABYRINTHINE_LAYER_DEVELOPMENT	GO_LABYRINTHINE_LAYER_DEVELOPMENT		42	0.29094887	1.2204201	0.16091955	0.34520447	1.0	1750	tags=21%, list=10%, signal=24%
GO_POSITIVE_REGULATION_OF_PEPTIDYL_TYROSINE_PHOSPHORYLATION	GO_POSITIVE_REGULATION_OF_PEPTIDYL_TYROSINE_PHOSPHORYLATION		151	0.224534	1.2204057	0.04477612	0.3447688	1.0	2784	tags=21%, list=16%, signal=24%
GO_POSITIVE_REGULATION_OF_LIPID_METABOLIC_PROCESS	GO_POSITIVE_REGULATION_OF_LIPID_METABOLIC_PROCESS		122	0.232845	1.2198762	0.04761905	0.34535077	1.0	3381	tags=28%, list=19%, signal=34%
GO_CELLULAR_CARBOHYDRATE_BIOSYNTHETIC_PROCESS	GO_CELLULAR_CARBOHYDRATE_BIOSYNTHETIC_PROCESS		49	0.26966402	1.2197759	0.14611872	0.34507954	1.0	1518	tags=18%, list=9%, signal=20%
GO_POSITIVE_REGULATION_OF_T_CELL_PROLIFERATION	GO_POSITIVE_REGULATION_OF_T_CELL_PROLIFERATION		90	0.2444296	1.2197701	0.11392405	0.3446254	1.0	5667	tags=47%, list=32%, signal=68%
GO_MAINTENANCE_OF_LOCATION	GO_MAINTENANCE_OF_LOCATION		134	0.23233402	1.2194389	0.0703125	0.3447723	1.0	2928	tags=27%, list=17%, signal=32%
GO_POLYSACCHARIDE_METABOLIC_PROCESS	GO_POLYSACCHARIDE_METABOLIC_PROCESS		76	0.25130546	1.2191106	0.09950249	0.34494174	1.0	2452	tags=25%, list=14%, signal=29%
GO_NEGATIVE_REGULATION_OF_CHEMOKINE_PRODUCTION	GO_NEGATIVE_REGULATION_OF_CHEMOKINE_PRODUCTION		15	0.38672358	1.2179662	0.2	0.3465924	1.0	578	tags=20%, list=3%, signal=21%
GO_REGULATION_OF_TUMOR_NECROSIS_FACTOR_SUPERFAMILY_CYTOKINE_PRODUCTION	GO_REGULATION_OF_TUMOR_NECROSIS_FACTOR_SUPERFAMILY_CYTOKINE_PRODUCTION		97	0.2414771	1.2168941	0.083798885	0.34810743	1.0	4796	tags=42%, list=27%, signal=58%
GO_RESPONSE_TO_LITHIUM_ION	GO_RESPONSE_TO_LITHIUM_ION		26	0.32336852	1.2166318	0.14790997	0.34812558	1.0	1753	tags=23%, list=10%, signal=26%
GO_PHENOL_CONTAINING_COMPOUND_METABOLIC_PROCESS	GO_PHENOL_CONTAINING_COMPOUND_METABOLIC_PROCESS		76	0.25831917	1.216358	0.115606934	0.34810272	1.0	2615	tags=21%, list=15%, signal=25%
GO_RESPONSE_TO_ALKALOID	GO_RESPONSE_TO_ALKALOID		130	0.22767621	1.2158242	0.08396947	0.34863538	1.0	2897	tags=25%, list=16%, signal=30%
GO_LEUKOCYTE_ACTIVATION	GO_LEUKOCYTE_ACTIVATION		381	0.20626728	1.2157493	0.0	0.3483287	1.0	4337	tags=32%, list=25%, signal=41%
GO_MULTICELLULAR_ORGANISMAL_RESPONSE_TO_STRESS	GO_MULTICELLULAR_ORGANISMAL_RESPONSE_TO_STRESS		64	0.26084125	1.2151787	0.10471204	0.3488851	1.0	4264	tags=41%, list=24%, signal=53%
GO_CARDIAC_ATRIUM_DEVELOPMENT	GO_CARDIAC_ATRIUM_DEVELOPMENT		29	0.31285807	1.214874	0.17279412	0.34895623	1.0	2716	tags=28%, list=15%, signal=33%
GO_DNA_DOUBLE_STRAND_BREAK_PROCESSING	GO_DNA_DOUBLE_STRAND_BREAK_PROCESSING		19	0.3637951	1.214757	0.18023255	0.3487592	1.0	3686	tags=42%, list=21%, signal=53%
GO_REGULATION_OF_ALPHA_BETA_T_CELL_PROLIFERATION	GO_REGULATION_OF_ALPHA_BETA_T_CELL_PROLIFERATION		22	0.33474627	1.2142042	0.17538461	0.34919387	1.0	4796	tags=50%, list=27%, signal=69%
GO_DETECTION_OF_ABIOTIC_STIMULUS	GO_DETECTION_OF_ABIOTIC_STIMULUS		99	0.24045424	1.2141442	0.088757396	0.34885877	1.0	3043	tags=29%, list=17%, signal=35%
GO_RESPONSE_TO_ACID_CHEMICAL	GO_RESPONSE_TO_ACID_CHEMICAL		296	0.20666757	1.2123638	0.0	0.3516209	1.0	3425	tags=26%, list=19%, signal=32%
GO_POSITIVE_REGULATION_OF_PRODUCTION_OF_MOLECULAR_MEDIATOR_OF_IMMUNE_RESPONSE	GO_POSITIVE_REGULATION_OF_PRODUCTION_OF_MOLECULAR_MEDIATOR_OF_IMMUNE_RESPONSE		58	0.2743653	1.211461	0.1502146	0.35275418	1.0	2574	tags=24%, list=15%, signal=28%
GO_REGULATION_OF_GENERATION_OF_PRECURSOR_METABOLITES_AND_ENERGY	GO_REGULATION_OF_GENERATION_OF_PRECURSOR_METABOLITES_AND_ENERGY		80	0.24815053	1.2108009	0.10344828	0.35354164	1.0	1790	tags=21%, list=10%, signal=24%
GO_REGULATION_OF_HEART_RATE	GO_REGULATION_OF_HEART_RATE		80	0.24946676	1.210759	0.11398964	0.35314742	1.0	2897	tags=29%, list=16%, signal=34%
GO_REGULATION_OF_T_CELL_MEDIATED_CYTOTOXICITY	GO_REGULATION_OF_T_CELL_MEDIATED_CYTOTOXICITY		22	0.34054217	1.2107246	0.21985815	0.35275942	1.0	5006	tags=59%, list=28%, signal=82%
GO_POSITIVE_REGULATION_OF_MONOOXYGENASE_ACTIVITY	GO_POSITIVE_REGULATION_OF_MONOOXYGENASE_ACTIVITY		28	0.32771578	1.2101499	0.1875	0.3534148	1.0	4041	tags=43%, list=23%, signal=56%
GO_LIPID_DIGESTION	GO_LIPID_DIGESTION		19	0.3539447	1.2099519	0.20860927	0.35328108	1.0	2823	tags=32%, list=16%, signal=38%
GO_REGULATION_OF_THYMOCYTE_AGGREGATION	GO_REGULATION_OF_THYMOCYTE_AGGREGATION		24	0.3293804	1.2098576	0.18327974	0.3529795	1.0	3851	tags=46%, list=22%, signal=59%
GO_AUDITORY_RECEPTOR_CELL_DIFFERENTIATION	GO_AUDITORY_RECEPTOR_CELL_DIFFERENTIATION		27	0.32912007	1.2093954	0.17832167	0.35337538	1.0	2827	tags=30%, list=16%, signal=35%
GO_DIVALENT_INORGANIC_CATION_HOMEOSTASIS	GO_DIVALENT_INORGANIC_CATION_HOMEOSTASIS		313	0.20901427	1.2092206	0.033333335	0.35324308	1.0	2664	tags=21%, list=15%, signal=25%
GO_REGULATION_OF_B_CELL_DIFFERENTIATION	GO_REGULATION_OF_B_CELL_DIFFERENTIATION		21	0.3537494	1.2090071	0.20689656	0.353122	1.0	952	tags=14%, list=5%, signal=15%
GO_PROTEIN_N_LINKED_GLYCOSYLATION	GO_PROTEIN_N_LINKED_GLYCOSYLATION		73	0.25202996	1.2083713	0.12087912	0.3538624	1.0	1889	tags=21%, list=11%, signal=23%
GO_GAMMA_AMINOBUTYRIC_ACID_SIGNALING_PATHWAY	GO_GAMMA_AMINOBUTYRIC_ACID_SIGNALING_PATHWAY		21	0.33924964	1.2070911	0.19875777	0.35587728	1.0	2351	tags=24%, list=13%, signal=27%
GO_REGULATION_OF_MACROPHAGE_ACTIVATION	GO_REGULATION_OF_MACROPHAGE_ACTIVATION		23	0.34468412	1.2068936	0.221875	0.3558307	1.0	1452	tags=26%, list=8%, signal=28%
GO_SYNAPSIS	GO_SYNAPSIS		27	0.32005408	1.2065316	0.19503546	0.35599932	1.0	4812	tags=48%, list=27%, signal=66%
GO_EMBRYONIC_HEART_TUBE_MORPHOGENESIS	GO_EMBRYONIC_HEART_TUBE_MORPHOGENESIS		59	0.26476792	1.2055192	0.14864865	0.35742548	1.0	1496	tags=17%, list=8%, signal=18%
GO_RIBONUCLEOTIDE_CATABOLIC_PROCESS	GO_RIBONUCLEOTIDE_CATABOLIC_PROCESS		28	0.32103312	1.2052919	0.21383648	0.35737562	1.0	1208	tags=18%, list=7%, signal=19%
GO_NEGATIVE_REGULATION_OF_MYELOID_LEUKOCYTE_DIFFERENTIATION	GO_NEGATIVE_REGULATION_OF_MYELOID_LEUKOCYTE_DIFFERENTIATION		41	0.2922134	1.2051426	0.16153847	0.3571811	1.0	5269	tags=51%, list=30%, signal=73%
GO_REGULATION_OF_EPIDERMAL_GROWTH_FACTOR_ACTIVATED_RECEPTOR_ACTIVITY	GO_REGULATION_OF_EPIDERMAL_GROWTH_FACTOR_ACTIVATED_RECEPTOR_ACTIVITY		21	0.34876043	1.2039169	0.21830986	0.35901228	1.0	2934	tags=33%, list=17%, signal=40%
GO_AXONEMAL_DYNEIN_COMPLEX_ASSEMBLY	GO_AXONEMAL_DYNEIN_COMPLEX_ASSEMBLY		16	0.36496633	1.2030104	0.1880597	0.36017433	1.0	2075	tags=31%, list=12%, signal=35%
GO_EXTRACELLULAR_MATRIX_DISASSEMBLY	GO_EXTRACELLULAR_MATRIX_DISASSEMBLY		71	0.25508645	1.2024492	0.11627907	0.36068013	1.0	2256	tags=24%, list=13%, signal=27%
GO_CELLULAR_RESPONSE_TO_PROSTAGLANDIN_STIMULUS	GO_CELLULAR_RESPONSE_TO_PROSTAGLANDIN_STIMULUS		24	0.3336416	1.2020098	0.21333334	0.36099413	1.0	1882	tags=29%, list=11%, signal=33%
GO_NEGATIVE_REGULATION_OF_HOMOTYPIC_CELL_CELL_ADHESION	GO_NEGATIVE_REGULATION_OF_HOMOTYPIC_CELL_CELL_ADHESION		92	0.24781653	1.2018803	0.10465116	0.36079967	1.0	3533	tags=27%, list=20%, signal=34%
GO_NEGATIVE_REGULATION_OF_IMMUNE_EFFECTOR_PROCESS	GO_NEGATIVE_REGULATION_OF_IMMUNE_EFFECTOR_PROCESS		95	0.24160497	1.201506	0.099415205	0.36110944	1.0	4681	tags=43%, list=27%, signal=58%
GO_NEGATIVE_REGULATION_OF_TRANSMEMBRANE_RECEPTOR_PROTEIN_SERINE_THREONINE_KINASE_SIGNALING_PATHWAY	GO_NEGATIVE_REGULATION_OF_TRANSMEMBRANE_RECEPTOR_PROTEIN_SERINE_THREONINE_KINASE_SIGNALING_PATHWAY		96	0.2383422	1.1994066	0.10465116	0.36453876	1.0	3264	tags=27%, list=19%, signal=33%
GO_LUNG_EPITHELIUM_DEVELOPMENT	GO_LUNG_EPITHELIUM_DEVELOPMENT		34	0.30152738	1.1988523	0.19217081	0.36511752	1.0	3264	tags=35%, list=19%, signal=43%
GO_REGULATION_OF_I_KAPPAB_KINASE_NF_KAPPAB_SIGNALING	GO_REGULATION_OF_I_KAPPAB_KINASE_NF_KAPPAB_SIGNALING		227	0.21125808	1.1981968	0.05970149	0.3658484	1.0	2712	tags=22%, list=15%, signal=26%
GO_POSITIVE_REGULATION_OF_ORGAN_GROWTH	GO_POSITIVE_REGULATION_OF_ORGAN_GROWTH		36	0.29449564	1.1980273	0.1891892	0.36567077	1.0	1651	tags=19%, list=9%, signal=21%
GO_HOMOTYPIC_CELL_CELL_ADHESION	GO_HOMOTYPIC_CELL_CELL_ADHESION		49	0.27561775	1.197822	0.14344262	0.36556783	1.0	2211	tags=20%, list=13%, signal=23%
GO_REGULATION_OF_NEUTROPHIL_MIGRATION	GO_REGULATION_OF_NEUTROPHIL_MIGRATION		30	0.30350447	1.1976411	0.20792079	0.36544687	1.0	4374	tags=40%, list=25%, signal=53%
GO_MUSCLE_FIBER_DEVELOPMENT	GO_MUSCLE_FIBER_DEVELOPMENT		36	0.30411536	1.1970061	0.17021276	0.36621517	1.0	3785	tags=39%, list=21%, signal=49%
GO_EPITHELIAL_CELL_PROLIFERATION	GO_EPITHELIAL_CELL_PROLIFERATION		86	0.24723257	1.196739	0.114583336	0.3662431	1.0	4041	tags=34%, list=23%, signal=44%
GO_DEVELOPMENTAL_MATURATION	GO_DEVELOPMENTAL_MATURATION		176	0.21763983	1.1964117	0.07920792	0.3664349	1.0	3189	tags=26%, list=18%, signal=31%
GO_NEGATIVE_REGULATION_OF_ACTIN_FILAMENT_DEPOLYMERIZATION	GO_NEGATIVE_REGULATION_OF_ACTIN_FILAMENT_DEPOLYMERIZATION		33	0.30644026	1.1958477	0.19127516	0.36702737	1.0	2869	tags=33%, list=16%, signal=40%
GO_LUNG_ALVEOLUS_DEVELOPMENT	GO_LUNG_ALVEOLUS_DEVELOPMENT		40	0.28911033	1.1954151	0.1870229	0.36734992	1.0	3264	tags=33%, list=19%, signal=40%
GO_RESPONSE_TO_VITAMIN	GO_RESPONSE_TO_VITAMIN		95	0.23793866	1.1934588	0.09883721	0.3705433	1.0	2887	tags=24%, list=16%, signal=29%
GO_CYTOSOLIC_CALCIUM_ION_TRANSPORT	GO_CYTOSOLIC_CALCIUM_ION_TRANSPORT		52	0.27430782	1.1930615	0.19158879	0.3707683	1.0	1975	tags=21%, list=11%, signal=24%
GO_MUSCLE_SYSTEM_PROCESS	GO_MUSCLE_SYSTEM_PROCESS		268	0.20436092	1.1925031	0.03448276	0.37136853	1.0	3957	tags=31%, list=22%, signal=39%
GO_GLUTAMATE_SECRETION	GO_GLUTAMATE_SECRETION		27	0.3194526	1.1924375	0.1722973	0.3710382	1.0	1864	tags=26%, list=11%, signal=29%
GO_NUCLEOSIDE_PHOSPHATE_CATABOLIC_PROCESS	GO_NUCLEOSIDE_PHOSPHATE_CATABOLIC_PROCESS		66	0.25804028	1.1918308	0.16585366	0.37184045	1.0	2058	tags=23%, list=12%, signal=26%
GO_RESPONSE_TO_STARVATION	GO_RESPONSE_TO_STARVATION		144	0.22550343	1.1917323	0.108333334	0.37157345	1.0	2541	tags=22%, list=14%, signal=26%
GO_PARTURITION	GO_PARTURITION		20	0.35391045	1.1915938	0.21257485	0.37139106	1.0	3757	tags=35%, list=21%, signal=44%
GO_BIOMINERAL_TISSUE_DEVELOPMENT	GO_BIOMINERAL_TISSUE_DEVELOPMENT		67	0.2507852	1.1911218	0.11162791	0.37181053	1.0	2638	tags=27%, list=15%, signal=31%
GO_POSITIVE_REGULATION_OF_INTERLEUKIN_1_PRODUCTION	GO_POSITIVE_REGULATION_OF_INTERLEUKIN_1_PRODUCTION		36	0.28620738	1.1909757	0.1755102	0.3715787	1.0	3401	tags=33%, list=19%, signal=41%
GO_NEUROPEPTIDE_SIGNALING_PATHWAY	GO_NEUROPEPTIDE_SIGNALING_PATHWAY		71	0.24997087	1.1908771	0.10055866	0.3712957	1.0	1468	tags=14%, list=8%, signal=15%
GO_REGULATION_OF_B_CELL_PROLIFERATION	GO_REGULATION_OF_B_CELL_PROLIFERATION		52	0.27303314	1.1907636	0.17299578	0.3711151	1.0	4337	tags=37%, list=25%, signal=48%
GO_REGULATION_OF_STRESS_ACTIVATED_PROTEIN_KINASE_SIGNALING_CASCADE	GO_REGULATION_OF_STRESS_ACTIVATED_PROTEIN_KINASE_SIGNALING_CASCADE		191	0.21283405	1.1907117	0.032258064	0.37074444	1.0	3971	tags=35%, list=23%, signal=45%
GO_POSITIVE_REGULATION_OF_CARDIAC_MUSCLE_TISSUE_DEVELOPMENT	GO_POSITIVE_REGULATION_OF_CARDIAC_MUSCLE_TISSUE_DEVELOPMENT		29	0.31460333	1.1894236	0.1978022	0.37272537	1.0	1651	tags=24%, list=9%, signal=27%
GO_INNER_EAR_RECEPTOR_CELL_DEVELOPMENT	GO_INNER_EAR_RECEPTOR_CELL_DEVELOPMENT		33	0.29950753	1.1889892	0.16197184	0.37317792	1.0	2827	tags=27%, list=16%, signal=32%
GO_CARDIAC_MYOFIBRIL_ASSEMBLY	GO_CARDIAC_MYOFIBRIL_ASSEMBLY		15	0.37124664	1.1884577	0.22653721	0.37383965	1.0	3043	tags=33%, list=17%, signal=40%
GO_NEPHRON_DEVELOPMENT	GO_NEPHRON_DEVELOPMENT		113	0.2274905	1.187478	0.114285715	0.3751551	1.0	1984	tags=18%, list=11%, signal=20%
GO_HEART_DEVELOPMENT	GO_HEART_DEVELOPMENT		439	0.19877619	1.1865433	0.041666668	0.37644494	1.0	2748	tags=21%, list=16%, signal=24%
GO_POSITIVE_REGULATION_OF_PROTEIN_SERINE_THREONINE_KINASE_ACTIVITY	GO_POSITIVE_REGULATION_OF_PROTEIN_SERINE_THREONINE_KINASE_ACTIVITY		275	0.2086423	1.184829	0.038961038	0.3793464	1.0	2866	tags=24%, list=16%, signal=28%
GO_RESPONSE_TO_TRANSFORMING_GROWTH_FACTOR_BETA	GO_RESPONSE_TO_TRANSFORMING_GROWTH_FACTOR_BETA		142	0.22694488	1.1848084	0.06944445	0.37893677	1.0	3250	tags=29%, list=18%, signal=35%
GO_POSITIVE_REGULATION_OF_MYELOID_CELL_DIFFERENTIATION	GO_POSITIVE_REGULATION_OF_MYELOID_CELL_DIFFERENTIATION		76	0.25322676	1.1845087	0.16744186	0.3790603	1.0	4400	tags=37%, list=25%, signal=49%
GO_NEGATIVE_REGULATION_OF_SMALL_GTPASE_MEDIATED_SIGNAL_TRANSDUCTION	GO_NEGATIVE_REGULATION_OF_SMALL_GTPASE_MEDIATED_SIGNAL_TRANSDUCTION		40	0.280514	1.1842858	0.20883535	0.379	1.0	4736	tags=43%, list=27%, signal=58%
GO_RESPONSE_TO_ACIDIC_PH	GO_RESPONSE_TO_ACIDIC_PH		17	0.3587373	1.183851	0.2358804	0.37934992	1.0	2027	tags=29%, list=11%, signal=33%
GO_CELLULAR_RESPONSE_TO_ACID_CHEMICAL	GO_CELLULAR_RESPONSE_TO_ACID_CHEMICAL		160	0.22105221	1.1835533	0.07377049	0.37953842	1.0	2678	tags=22%, list=15%, signal=26%
GO_RECEPTOR_INTERNALIZATION	GO_RECEPTOR_INTERNALIZATION		44	0.2802937	1.1828533	0.15936255	0.38046116	1.0	3922	tags=30%, list=22%, signal=38%
GO_RESPIRATORY_SYSTEM_DEVELOPMENT	GO_RESPIRATORY_SYSTEM_DEVELOPMENT		192	0.21880993	1.1827624	0.09	0.38019454	1.0	1704	tags=17%, list=10%, signal=19%
GO_CELLULAR_RESPONSE_TO_NITROGEN_COMPOUND	GO_CELLULAR_RESPONSE_TO_NITROGEN_COMPOUND		462	0.1874055	1.1824126	0.0	0.3804061	1.0	2817	tags=21%, list=16%, signal=24%
GO_ALPHA_AMINO_ACID_BIOSYNTHETIC_PROCESS	GO_ALPHA_AMINO_ACID_BIOSYNTHETIC_PROCESS		71	0.2552882	1.1799462	0.13483146	0.38472998	1.0	1467	tags=20%, list=8%, signal=21%
GO_NEGATIVE_REGULATION_OF_MUSCLE_CELL_APOPTOTIC_PROCESS	GO_NEGATIVE_REGULATION_OF_MUSCLE_CELL_APOPTOTIC_PROCESS		30	0.29912814	1.1792291	0.2112676	0.38573337	1.0	3165	tags=30%, list=18%, signal=37%
GO_REGULATION_OF_CHOLESTEROL_METABOLIC_PROCESS	GO_REGULATION_OF_CHOLESTEROL_METABOLIC_PROCESS		22	0.33597073	1.1792057	0.24104235	0.38530317	1.0	2356	tags=27%, list=13%, signal=31%
GO_POSITIVE_REGULATION_OF_IMMUNOGLOBULIN_PRODUCTION	GO_POSITIVE_REGULATION_OF_IMMUNOGLOBULIN_PRODUCTION		27	0.30895025	1.1790116	0.23297492	0.38525853	1.0	839	tags=19%, list=5%, signal=19%
GO_RESPONSE_TO_AMINO_ACID	GO_RESPONSE_TO_AMINO_ACID		102	0.23250799	1.1786722	0.13772455	0.38547817	1.0	1751	tags=18%, list=10%, signal=19%
GO_POSITIVE_REGULATION_OF_JUN_KINASE_ACTIVITY	GO_POSITIVE_REGULATION_OF_JUN_KINASE_ACTIVITY		60	0.25927418	1.1784991	0.1574074	0.38529733	1.0	4041	tags=42%, list=23%, signal=54%
GO_SIGNAL_PEPTIDE_PROCESSING	GO_SIGNAL_PEPTIDE_PROCESSING		23	0.3288252	1.1775644	0.22910216	0.38670465	1.0	1312	tags=26%, list=7%, signal=28%
GO_REGULATION_OF_CARDIAC_MUSCLE_CELL_MEMBRANE_REPOLARIZATION	GO_REGULATION_OF_CARDIAC_MUSCLE_CELL_MEMBRANE_REPOLARIZATION		19	0.35245273	1.1761444	0.22291021	0.3890459	1.0	2502	tags=37%, list=14%, signal=43%
GO_RESPONSE_TO_REACTIVE_OXYGEN_SPECIES	GO_RESPONSE_TO_REACTIVE_OXYGEN_SPECIES		183	0.21054526	1.1753433	0.06122449	0.39023986	1.0	3147	tags=22%, list=18%, signal=27%
GO_POSITIVE_REGULATION_OF_PHAGOCYTOSIS	GO_POSITIVE_REGULATION_OF_PHAGOCYTOSIS		45	0.2746611	1.1752832	0.18145162	0.3898976	1.0	3305	tags=33%, list=19%, signal=41%
GO_POSITIVE_REGULATION_OF_FAT_CELL_DIFFERENTIATION	GO_POSITIVE_REGULATION_OF_FAT_CELL_DIFFERENTIATION		46	0.27415815	1.1751648	0.18875502	0.38965437	1.0	916	tags=15%, list=5%, signal=16%
GO_RENAL_SYSTEM_PROCESS_INVOLVED_IN_REGULATION_OF_BLOOD_VOLUME	GO_RENAL_SYSTEM_PROCESS_INVOLVED_IN_REGULATION_OF_BLOOD_VOLUME		17	0.3608161	1.1743016	0.25230768	0.3908026	1.0	3178	tags=41%, list=18%, signal=50%
GO_CARDIAC_MUSCLE_CELL_CONTRACTION	GO_CARDIAC_MUSCLE_CELL_CONTRACTION		27	0.31406048	1.1727487	0.20377359	0.39333215	1.0	2384	tags=30%, list=14%, signal=34%
GO_REGULATION_OF_LIPID_BIOSYNTHETIC_PROCESS	GO_REGULATION_OF_LIPID_BIOSYNTHETIC_PROCESS		122	0.22966136	1.1715579	0.120567374	0.39525306	1.0	3381	tags=27%, list=19%, signal=33%
GO_ENDODERM_FORMATION	GO_ENDODERM_FORMATION		49	0.27012098	1.1711787	0.19090909	0.39561144	1.0	3110	tags=33%, list=18%, signal=40%
GO_NEGATIVE_REGULATION_OF_I_KAPPAB_KINASE_NF_KAPPAB_SIGNALING	GO_NEGATIVE_REGULATION_OF_I_KAPPAB_KINASE_NF_KAPPAB_SIGNALING		49	0.2693203	1.1710246	0.18691589	0.39546457	1.0	1960	tags=20%, list=11%, signal=23%
GO_MORPHOGENESIS_OF_AN_EPITHELIAL_FOLD	GO_MORPHOGENESIS_OF_AN_EPITHELIAL_FOLD		15	0.36896592	1.170976	0.23765433	0.39508072	1.0	3255	tags=27%, list=18%, signal=33%
GO_CELLULAR_RESPONSE_TO_GROWTH_HORMONE_STIMULUS	GO_CELLULAR_RESPONSE_TO_GROWTH_HORMONE_STIMULUS		17	0.36644334	1.169921	0.2557377	0.39674222	1.0	766	tags=18%, list=4%, signal=18%
GO_MAINTENANCE_OF_LOCATION_IN_CELL	GO_MAINTENANCE_OF_LOCATION_IN_CELL		93	0.23257104	1.1689126	0.15384616	0.39821726	1.0	3078	tags=29%, list=17%, signal=35%
GO_MULTICELLULAR_ORGANISMAL_SIGNALING	GO_MULTICELLULAR_ORGANISMAL_SIGNALING		116	0.22400416	1.168498	0.15254237	0.3986296	1.0	2734	tags=24%, list=16%, signal=28%
GO_MULTI_MULTICELLULAR_ORGANISM_PROCESS	GO_MULTI_MULTICELLULAR_ORGANISM_PROCESS		193	0.20668565	1.1684777	0.08737864	0.39820296	1.0	2713	tags=21%, list=15%, signal=25%
GO_METANEPHRIC_EPITHELIUM_DEVELOPMENT	GO_METANEPHRIC_EPITHELIUM_DEVELOPMENT		19	0.3474713	1.168016	0.23853211	0.39867648	1.0	1680	tags=21%, list=10%, signal=23%
GO_ACETYL_COA_METABOLIC_PROCESS	GO_ACETYL_COA_METABOLIC_PROCESS		23	0.32533512	1.1662632	0.21036585	0.40177885	1.0	2656	tags=30%, list=15%, signal=36%
GO_FEMALE_GAMETE_GENERATION	GO_FEMALE_GAMETE_GENERATION		81	0.24393892	1.1655178	0.14736842	0.40281397	1.0	2985	tags=30%, list=17%, signal=36%
GO_POSITIVE_REGULATION_OF_PATHWAY_RESTRICTED_SMAD_PROTEIN_PHOSPHORYLATION	GO_POSITIVE_REGULATION_OF_PATHWAY_RESTRICTED_SMAD_PROTEIN_PHOSPHORYLATION		46	0.2730541	1.1648781	0.1953125	0.4036235	1.0	3255	tags=30%, list=18%, signal=37%
GO_CELLULAR_RESPONSE_TO_VITAMIN	GO_CELLULAR_RESPONSE_TO_VITAMIN		26	0.3203499	1.164037	0.20394737	0.404901	1.0	3864	tags=38%, list=22%, signal=49%
GO_ACTIN_FILAMENT_BASED_MOVEMENT	GO_ACTIN_FILAMENT_BASED_MOVEMENT		89	0.23466766	1.1640183	0.19277108	0.40446016	1.0	2384	tags=21%, list=14%, signal=25%
GO_MULTICELLULAR_ORGANISMAL_HOMEOSTASIS	GO_MULTICELLULAR_ORGANISMAL_HOMEOSTASIS		242	0.20511855	1.163874	0.060240965	0.40424424	1.0	3226	tags=24%, list=18%, signal=29%
GO_REGULATION_OF_CELL_JUNCTION_ASSEMBLY	GO_REGULATION_OF_CELL_JUNCTION_ASSEMBLY		67	0.2524685	1.1632608	0.18309858	0.40504342	1.0	1836	tags=19%, list=10%, signal=22%
GO_MACROMOLECULAR_COMPLEX_REMODELING	GO_MACROMOLECULAR_COMPLEX_REMODELING		24	0.31933036	1.161748	0.25	0.407652	1.0	848	tags=17%, list=5%, signal=17%
GO_SYNAPTIC_VESICLE_RECYCLING	GO_SYNAPTIC_VESICLE_RECYCLING		23	0.32263038	1.1608216	0.26086956	0.4090408	1.0	1526	tags=22%, list=9%, signal=24%
GO_REGULATION_OF_INSULIN_LIKE_GROWTH_FACTOR_RECEPTOR_SIGNALING_PATHWAY	GO_REGULATION_OF_INSULIN_LIKE_GROWTH_FACTOR_RECEPTOR_SIGNALING_PATHWAY		18	0.34442	1.1600422	0.23684211	0.4101936	1.0	2619	tags=22%, list=15%, signal=26%
GO_REGULATION_OF_LYMPHOCYTE_CHEMOTAXIS	GO_REGULATION_OF_LYMPHOCYTE_CHEMOTAXIS		20	0.3313747	1.1590258	0.22727273	0.4118854	1.0	1708	tags=15%, list=10%, signal=17%
GO_REGULATION_OF_CARDIAC_MUSCLE_CELL_CONTRACTION	GO_REGULATION_OF_CARDIAC_MUSCLE_CELL_CONTRACTION		27	0.30656052	1.1582264	0.23024055	0.41301313	1.0	2384	tags=26%, list=14%, signal=30%
GO_ERBB_SIGNALING_PATHWAY	GO_ERBB_SIGNALING_PATHWAY		77	0.23798743	1.1580404	0.17575757	0.41289565	1.0	2905	tags=26%, list=16%, signal=31%
GO_POSITIVE_REGULATION_OF_GLUCOSE_METABOLIC_PROCESS	GO_POSITIVE_REGULATION_OF_GLUCOSE_METABOLIC_PROCESS		33	0.29308367	1.1578715	0.22962964	0.41276813	1.0	2696	tags=27%, list=15%, signal=32%
GO_REGULATION_OF_PEPTIDE_TRANSPORT	GO_REGULATION_OF_PEPTIDE_TRANSPORT		237	0.19909939	1.1565608	0.075	0.41506937	1.0	2760	tags=20%, list=16%, signal=23%
GO_POSITIVE_REGULATION_OF_LEUKOCYTE_PROLIFERATION	GO_POSITIVE_REGULATION_OF_LEUKOCYTE_PROLIFERATION		128	0.217749	1.156052	0.09219858	0.4155773	1.0	4167	tags=29%, list=24%, signal=38%
GO_TRABECULA_FORMATION	GO_TRABECULA_FORMATION		22	0.32660863	1.1557658	0.2647975	0.41574016	1.0	2638	tags=27%, list=15%, signal=32%
GO_CELL_FATE_COMMITMENT_INVOLVED_IN_FORMATION_OF_PRIMARY_GERM_LAYER	GO_CELL_FATE_COMMITMENT_INVOLVED_IN_FORMATION_OF_PRIMARY_GERM_LAYER		27	0.30686247	1.1553619	0.23103449	0.4160479	1.0	3608	tags=37%, list=20%, signal=46%
GO_AGING	GO_AGING		248	0.19875537	1.155304	0.097222224	0.41572577	1.0	1451	tags=14%, list=8%, signal=15%
GO_NEGATIVE_REGULATION_OF_IMMUNE_RESPONSE	GO_NEGATIVE_REGULATION_OF_IMMUNE_RESPONSE		110	0.21934816	1.1551675	0.16875	0.41549626	1.0	4681	tags=41%, list=27%, signal=55%
GO_B_CELL_PROLIFERATION	GO_B_CELL_PROLIFERATION		19	0.33968434	1.1550004	0.24836601	0.41537246	1.0	901	tags=21%, list=5%, signal=22%
GO_NEUROTRANSMITTER_METABOLIC_PROCESS	GO_NEUROTRANSMITTER_METABOLIC_PROCESS		24	0.32297146	1.1547208	0.25252524	0.4155057	1.0	2415	tags=25%, list=14%, signal=29%
GO_PYRUVATE_METABOLIC_PROCESS	GO_PYRUVATE_METABOLIC_PROCESS		59	0.25064895	1.1541001	0.19339623	0.4163738	1.0	2656	tags=22%, list=15%, signal=26%
GO_LYMPHOCYTE_DIFFERENTIATION	GO_LYMPHOCYTE_DIFFERENTIATION		186	0.20701467	1.1535825	0.08256881	0.41698873	1.0	4337	tags=33%, list=25%, signal=43%
GO_RESPONSE_TO_ANTIBIOTIC	GO_RESPONSE_TO_ANTIBIOTIC		44	0.2759862	1.1520551	0.23282443	0.41981357	1.0	2581	tags=27%, list=15%, signal=32%
GO_ACTION_POTENTIAL	GO_ACTION_POTENTIAL		87	0.23347698	1.1514429	0.1631579	0.42061722	1.0	3649	tags=31%, list=21%, signal=39%
GO_POSITIVE_REGULATION_OF_TOLL_LIKE_RECEPTOR_SIGNALING_PATHWAY	GO_POSITIVE_REGULATION_OF_TOLL_LIKE_RECEPTOR_SIGNALING_PATHWAY		19	0.34315497	1.151389	0.25083613	0.420274	1.0	4489	tags=47%, list=25%, signal=63%
GO_REGULATION_OF_IMMUNOGLOBULIN_SECRETION	GO_REGULATION_OF_IMMUNOGLOBULIN_SECRETION		15	0.37246093	1.1511502	0.26744187	0.42025742	1.0	4041	tags=53%, list=23%, signal=69%
GO_POSITIVE_REGULATION_OF_TRANSCRIPTION_FACTOR_IMPORT_INTO_NUCLEUS	GO_POSITIVE_REGULATION_OF_TRANSCRIPTION_FACTOR_IMPORT_INTO_NUCLEUS		47	0.26757473	1.150461	0.22457626	0.42122307	1.0	4162	tags=40%, list=24%, signal=53%
GO_EMBRYONIC_HEMOPOIESIS	GO_EMBRYONIC_HEMOPOIESIS		18	0.35174948	1.1499572	0.2428115	0.4219279	1.0	2678	tags=28%, list=15%, signal=33%
GO_OLIGOSACCHARIDE_METABOLIC_PROCESS	GO_OLIGOSACCHARIDE_METABOLIC_PROCESS		60	0.255921	1.1494677	0.21276596	0.42253178	1.0	1938	tags=20%, list=11%, signal=22%
GO_PLASMA_MEMBRANE_ORGANIZATION	GO_PLASMA_MEMBRANE_ORGANIZATION		198	0.20640294	1.149085	0.09756097	0.42283204	1.0	2281	tags=20%, list=13%, signal=22%
GO_CARBOHYDRATE_BIOSYNTHETIC_PROCESS	GO_CARBOHYDRATE_BIOSYNTHETIC_PROCESS		117	0.21967946	1.1484742	0.16447368	0.42366186	1.0	1518	tags=16%, list=9%, signal=18%
GO_RESPONSE_TO_NUTRIENT	GO_RESPONSE_TO_NUTRIENT		183	0.20962079	1.1473995	0.096491225	0.4254357	1.0	2897	tags=22%, list=16%, signal=27%
GO_ENTRAINMENT_OF_CIRCADIAN_CLOCK_BY_PHOTOPERIOD	GO_ENTRAINMENT_OF_CIRCADIAN_CLOCK_BY_PHOTOPERIOD		18	0.34592974	1.1472839	0.2724138	0.42520934	1.0	871	tags=22%, list=5%, signal=23%
GO_PHASIC_SMOOTH_MUSCLE_CONTRACTION	GO_PHASIC_SMOOTH_MUSCLE_CONTRACTION		16	0.34455934	1.1472628	0.24595469	0.42478484	1.0	2500	tags=38%, list=14%, signal=44%
GO_BILE_ACID_METABOLIC_PROCESS	GO_BILE_ACID_METABOLIC_PROCESS		35	0.28904063	1.1464461	0.2267658	0.4260338	1.0	618	tags=14%, list=4%, signal=15%
GO_NEGATIVE_REGULATION_OF_BLOOD_CIRCULATION	GO_NEGATIVE_REGULATION_OF_BLOOD_CIRCULATION		32	0.2875359	1.1463574	0.22382672	0.42574984	1.0	2678	tags=31%, list=15%, signal=37%
GO_ERBB2_SIGNALING_PATHWAY	GO_ERBB2_SIGNALING_PATHWAY		38	0.27416605	1.1458085	0.20883535	0.42641962	1.0	2905	tags=26%, list=16%, signal=31%
GO_REGULATION_OF_T_CELL_MEDIATED_IMMUNITY	GO_REGULATION_OF_T_CELL_MEDIATED_IMMUNITY		48	0.262955	1.1443387	0.22222222	0.42902157	1.0	5006	tags=50%, list=28%, signal=70%
GO_RESPONSE_TO_ACETYLCHOLINE	GO_RESPONSE_TO_ACETYLCHOLINE		17	0.35264593	1.1440716	0.27083334	0.42908537	1.0	2996	tags=24%, list=17%, signal=28%
GO_REGULATION_OF_NUCLEOTIDE_METABOLIC_PROCESS	GO_REGULATION_OF_NUCLEOTIDE_METABOLIC_PROCESS		181	0.20817201	1.1440082	0.13483146	0.42871925	1.0	3757	tags=27%, list=21%, signal=34%
GO_ORGANIC_ACID_TRANSMEMBRANE_TRANSPORT	GO_ORGANIC_ACID_TRANSMEMBRANE_TRANSPORT		96	0.2271326	1.1435258	0.17901234	0.42929026	1.0	2186	tags=20%, list=12%, signal=22%
GO_REGULATION_OF_ANATOMICAL_STRUCTURE_SIZE	GO_REGULATION_OF_ANATOMICAL_STRUCTURE_SIZE		443	0.194565	1.1434815	0.10714286	0.42887318	1.0	3445	tags=26%, list=20%, signal=31%
GO_POSITIVE_REGULATION_OF_NUCLEOCYTOPLASMIC_TRANSPORT	GO_POSITIVE_REGULATION_OF_NUCLEOCYTOPLASMIC_TRANSPORT		116	0.21918504	1.1432505	0.12244898	0.428901	1.0	1731	tags=17%, list=10%, signal=19%
GO_REGULATION_OF_IMMUNOGLOBULIN_PRODUCTION	GO_REGULATION_OF_IMMUNOGLOBULIN_PRODUCTION		43	0.2761269	1.1414247	0.24796748	0.43244687	1.0	4243	tags=42%, list=24%, signal=55%
GO_CELLULAR_IRON_ION_HOMEOSTASIS	GO_CELLULAR_IRON_ION_HOMEOSTASIS		42	0.27332702	1.1413629	0.21484375	0.43209195	1.0	3374	tags=36%, list=19%, signal=44%
GO_AUTOPHAGOSOME_ORGANIZATION	GO_AUTOPHAGOSOME_ORGANIZATION		39	0.27653316	1.141333	0.23550725	0.43165419	1.0	2943	tags=28%, list=17%, signal=34%
GO_LYMPHOCYTE_ACTIVATION	GO_LYMPHOCYTE_ACTIVATION		314	0.19023237	1.1411629	0.09803922	0.43153945	1.0	4337	tags=31%, list=25%, signal=40%
GO_POSITIVE_REGULATION_OF_MAP_KINASE_ACTIVITY	GO_POSITIVE_REGULATION_OF_MAP_KINASE_ACTIVITY		199	0.20887783	1.1411113	0.094736844	0.43117848	1.0	2866	tags=25%, list=16%, signal=29%
GO_PHOSPHATIDYLINOSITOL_ACYL_CHAIN_REMODELING	GO_PHOSPHATIDYLINOSITOL_ACYL_CHAIN_REMODELING		15	0.35675287	1.1408805	0.246875	0.43120772	1.0	1810	tags=20%, list=10%, signal=22%
GO_POSITIVE_REGULATION_OF_B_CELL_PROLIFERATION	GO_POSITIVE_REGULATION_OF_B_CELL_PROLIFERATION		34	0.29278556	1.1396735	0.26041666	0.4333622	1.0	901	tags=15%, list=5%, signal=15%
GO_LEUKOCYTE_PROLIFERATION	GO_LEUKOCYTE_PROLIFERATION		68	0.24011917	1.1393867	0.19069767	0.43348643	1.0	1527	tags=16%, list=9%, signal=18%
GO_POSITIVE_REGULATION_OF_MUSCLE_TISSUE_DEVELOPMENT	GO_POSITIVE_REGULATION_OF_MUSCLE_TISSUE_DEVELOPMENT		52	0.2627942	1.139234	0.24291497	0.43330643	1.0	1651	tags=21%, list=9%, signal=23%
GO_REGULATION_OF_METAL_ION_TRANSPORT	GO_REGULATION_OF_METAL_ION_TRANSPORT		303	0.1947492	1.1380123	0.054545455	0.4355051	1.0	3254	tags=23%, list=18%, signal=28%
GO_CHOLESTEROL_EFFLUX	GO_CHOLESTEROL_EFFLUX		26	0.30376044	1.1379293	0.2591362	0.4352032	1.0	3822	tags=35%, list=22%, signal=44%
GO_REGULATION_OF_PHOSPHATIDYLINOSITOL_3_KINASE_SIGNALING	GO_REGULATION_OF_PHOSPHATIDYLINOSITOL_3_KINASE_SIGNALING		131	0.21483923	1.1376964	0.140625	0.43522856	1.0	2681	tags=21%, list=15%, signal=24%
GO_REGULATION_OF_STEROL_TRANSPORT	GO_REGULATION_OF_STEROL_TRANSPORT		38	0.27361235	1.1374668	0.23791821	0.43523562	1.0	2018	tags=24%, list=11%, signal=27%
GO_PURINERGIC_NUCLEOTIDE_RECEPTOR_SIGNALING_PATHWAY	GO_PURINERGIC_NUCLEOTIDE_RECEPTOR_SIGNALING_PATHWAY		22	0.3138924	1.1369698	0.25252524	0.43584505	1.0	4640	tags=45%, list=26%, signal=62%
GO_LEUKOCYTE_DIFFERENTIATION	GO_LEUKOCYTE_DIFFERENTIATION		266	0.1940761	1.136304	0.09375	0.436804	1.0	4337	tags=32%, list=25%, signal=42%
GO_ALCOHOL_BIOSYNTHETIC_PROCESS	GO_ALCOHOL_BIOSYNTHETIC_PROCESS		105	0.21959841	1.1361645	0.18404908	0.4365865	1.0	2909	tags=24%, list=16%, signal=28%
GO_MUSCLE_CELL_PROLIFERATION	GO_MUSCLE_CELL_PROLIFERATION		17	0.34032527	1.1356689	0.2375	0.4371664	1.0	4227	tags=47%, list=24%, signal=62%
GO_POSITIVE_REGULATION_OF_OSTEOCLAST_DIFFERENTIATION	GO_POSITIVE_REGULATION_OF_OSTEOCLAST_DIFFERENTIATION		22	0.32074007	1.1354933	0.26	0.43712348	1.0	4072	tags=41%, list=23%, signal=53%
GO_NEGATIVE_REGULATION_OF_CELL_KILLING	GO_NEGATIVE_REGULATION_OF_CELL_KILLING		17	0.3449102	1.1345292	0.2882353	0.43870533	1.0	4796	tags=59%, list=27%, signal=81%
GO_CELLULAR_RESPONSE_TO_ANTIBIOTIC	GO_CELLULAR_RESPONSE_TO_ANTIBIOTIC		16	0.35572532	1.1341268	0.28106508	0.43908903	1.0	3705	tags=44%, list=21%, signal=55%
GO_CELLULAR_RESPONSE_TO_ESTROGEN_STIMULUS	GO_CELLULAR_RESPONSE_TO_ESTROGEN_STIMULUS		37	0.2783578	1.1339918	0.23170732	0.43888363	1.0	1244	tags=19%, list=7%, signal=20%
GO_REGULATION_OF_LIPOPOLYSACCHARIDE_MEDIATED_SIGNALING_PATHWAY	GO_REGULATION_OF_LIPOPOLYSACCHARIDE_MEDIATED_SIGNALING_PATHWAY		16	0.34821346	1.1335733	0.25	0.43928465	1.0	1776	tags=25%, list=10%, signal=28%
GO_RESPONSE_TO_ISOQUINOLINE_ALKALOID	GO_RESPONSE_TO_ISOQUINOLINE_ALKALOID		27	0.30453134	1.1331123	0.25974026	0.4397622	1.0	2547	tags=30%, list=14%, signal=35%
GO_PATTERN_RECOGNITION_RECEPTOR_SIGNALING_PATHWAY	GO_PATTERN_RECOGNITION_RECEPTOR_SIGNALING_PATHWAY		106	0.22134264	1.1329882	0.1724138	0.43955067	1.0	2081	tags=19%, list=12%, signal=21%
GO_POSITIVE_REGULATION_OF_EPITHELIAL_CELL_MIGRATION	GO_POSITIVE_REGULATION_OF_EPITHELIAL_CELL_MIGRATION		100	0.22348732	1.1325407	0.19186047	0.44007596	1.0	2682	tags=22%, list=15%, signal=26%
GO_NEGATIVE_REGULATION_OF_ALPHA_BETA_T_CELL_ACTIVATION	GO_NEGATIVE_REGULATION_OF_ALPHA_BETA_T_CELL_ACTIVATION		21	0.32265365	1.1319044	0.26408452	0.44091454	1.0	3226	tags=29%, list=18%, signal=35%
GO_LIPOPOLYSACCHARIDE_MEDIATED_SIGNALING_PATHWAY	GO_LIPOPOLYSACCHARIDE_MEDIATED_SIGNALING_PATHWAY		31	0.29077145	1.1317706	0.24621212	0.44068477	1.0	2547	tags=26%, list=14%, signal=30%
GO_CELLULAR_COMPONENT_DISASSEMBLY_INVOLVED_IN_EXECUTION_PHASE_OF_APOPTOSIS	GO_CELLULAR_COMPONENT_DISASSEMBLY_INVOLVED_IN_EXECUTION_PHASE_OF_APOPTOSIS		41	0.27311775	1.1306975	0.27091634	0.4425145	1.0	2542	tags=27%, list=14%, signal=31%
GO_REGULATION_OF_LIPID_METABOLIC_PROCESS	GO_REGULATION_OF_LIPID_METABOLIC_PROCESS		266	0.19577211	1.1306095	0.13636364	0.4422531	1.0	3381	tags=24%, list=19%, signal=30%
GO_FATTY_ACID_DERIVATIVE_TRANSPORT	GO_FATTY_ACID_DERIVATIVE_TRANSPORT		18	0.34205878	1.1302736	0.2676923	0.44251072	1.0	1810	tags=22%, list=10%, signal=25%
GO_SULFUR_AMINO_ACID_METABOLIC_PROCESS	GO_SULFUR_AMINO_ACID_METABOLIC_PROCESS		40	0.272452	1.1290351	0.26104417	0.4448717	1.0	3021	tags=33%, list=17%, signal=39%
GO_EPIDERMIS_DEVELOPMENT	GO_EPIDERMIS_DEVELOPMENT		217	0.19806051	1.1289194	0.16483517	0.4446541	1.0	3124	tags=25%, list=18%, signal=30%
GO_PHOTOPERIODISM	GO_PHOTOPERIODISM		23	0.31767416	1.1288842	0.26551723	0.44426933	1.0	2773	tags=30%, list=16%, signal=36%
GO_PROSTATE_GLAND_MORPHOGENESIS	GO_PROSTATE_GLAND_MORPHOGENESIS		23	0.31735724	1.1288786	0.28673837	0.44380298	1.0	3034	tags=30%, list=17%, signal=37%
GO_BROWN_FAT_CELL_DIFFERENTIATION	GO_BROWN_FAT_CELL_DIFFERENTIATION		27	0.3007183	1.1288238	0.2543554	0.4434337	1.0	2270	tags=26%, list=13%, signal=30%
GO_CELLULAR_RESPONSE_TO_REACTIVE_OXYGEN_SPECIES	GO_CELLULAR_RESPONSE_TO_REACTIVE_OXYGEN_SPECIES		100	0.22172043	1.1285408	0.1764706	0.44357333	1.0	1099	tags=13%, list=6%, signal=14%
GO_ENDOCARDIAL_CUSHION_DEVELOPMENT	GO_ENDOCARDIAL_CUSHION_DEVELOPMENT		32	0.2899525	1.1278976	0.26714802	0.4445503	1.0	1792	tags=22%, list=10%, signal=24%
GO_POSITIVE_REGULATION_OF_FATTY_ACID_METABOLIC_PROCESS	GO_POSITIVE_REGULATION_OF_FATTY_ACID_METABOLIC_PROCESS		32	0.29036203	1.1272575	0.2877193	0.4453926	1.0	3381	tags=34%, list=19%, signal=42%
GO_REGULATION_OF_CALCIUM_ION_TRANSPORT	GO_REGULATION_OF_CALCIUM_ION_TRANSPORT		192	0.20037252	1.1264173	0.16	0.446767	1.0	3860	tags=29%, list=22%, signal=37%
GO_REGULATION_OF_CATECHOLAMINE_METABOLIC_PROCESS	GO_REGULATION_OF_CATECHOLAMINE_METABOLIC_PROCESS		15	0.3535835	1.1263411	0.27217126	0.4464193	1.0	2500	tags=27%, list=14%, signal=31%
GO_REGULATION_OF_INTRACELLULAR_ESTROGEN_RECEPTOR_SIGNALING_PATHWAY	GO_REGULATION_OF_INTRACELLULAR_ESTROGEN_RECEPTOR_SIGNALING_PATHWAY		23	0.32375878	1.1258038	0.27184466	0.44715726	1.0	1590	tags=26%, list=9%, signal=29%
GO_RESPONSE_TO_SALT	GO_RESPONSE_TO_SALT		15	0.35702744	1.1247324	0.28698224	0.44905344	1.0	3757	tags=33%, list=21%, signal=42%
GO_REGULATION_OF_MUSCLE_CELL_APOPTOTIC_PROCESS	GO_REGULATION_OF_MUSCLE_CELL_APOPTOTIC_PROCESS		42	0.27263543	1.1244669	0.25	0.44912395	1.0	3165	tags=29%, list=18%, signal=35%
GO_EPIDERMAL_GROWTH_FACTOR_RECEPTOR_SIGNALING_PATHWAY	GO_EPIDERMAL_GROWTH_FACTOR_RECEPTOR_SIGNALING_PATHWAY		53	0.25534967	1.1236027	0.22566372	0.4505536	1.0	3580	tags=34%, list=20%, signal=42%
GO_REGULATION_OF_SYSTEMIC_ARTERIAL_BLOOD_PRESSURE_BY_HORMONE	GO_REGULATION_OF_SYSTEMIC_ARTERIAL_BLOOD_PRESSURE_BY_HORMONE		33	0.29317075	1.1234571	0.25714287	0.45037162	1.0	3340	tags=33%, list=19%, signal=41%
GO_RESPONSE_TO_ATP	GO_RESPONSE_TO_ATP		30	0.29121816	1.1232785	0.27083334	0.45032293	1.0	3069	tags=30%, list=17%, signal=36%
GO_ASYMMETRIC_PROTEIN_LOCALIZATION	GO_ASYMMETRIC_PROTEIN_LOCALIZATION		18	0.34082115	1.1231695	0.26646706	0.45008072	1.0	3985	tags=39%, list=23%, signal=50%
GO_REGULATION_OF_INTERLEUKIN_2_BIOSYNTHETIC_PROCESS	GO_REGULATION_OF_INTERLEUKIN_2_BIOSYNTHETIC_PROCESS		17	0.33876312	1.1229798	0.27361563	0.45000675	1.0	3444	tags=35%, list=20%, signal=44%
GO_POSITIVE_REGULATION_OF_GLUCOSE_TRANSPORT	GO_POSITIVE_REGULATION_OF_GLUCOSE_TRANSPORT		39	0.27288303	1.1229242	0.28125	0.44964564	1.0	3312	tags=26%, list=19%, signal=32%
GO_PLACENTA_DEVELOPMENT	GO_PLACENTA_DEVELOPMENT		131	0.2118136	1.1226578	0.18571429	0.4497161	1.0	1750	tags=17%, list=10%, signal=19%
GO_GASTRULATION	GO_GASTRULATION		143	0.20373505	1.1224048	0.16528925	0.44978112	1.0	2341	tags=20%, list=13%, signal=23%
GO_PHENOL_CONTAINING_COMPOUND_BIOSYNTHETIC_PROCESS	GO_PHENOL_CONTAINING_COMPOUND_BIOSYNTHETIC_PROCESS		33	0.2834703	1.121349	0.26258993	0.45152208	1.0	1707	tags=18%, list=10%, signal=20%
GO_MUSCLE_CELL_DIFFERENTIATION	GO_MUSCLE_CELL_DIFFERENTIATION		213	0.19950089	1.120677	0.14444445	0.45254433	1.0	2559	tags=20%, list=15%, signal=23%
GO_RESPONSE_TO_CADMIUM_ION	GO_RESPONSE_TO_CADMIUM_ION		39	0.27788103	1.1203512	0.25714287	0.45277953	1.0	3298	tags=36%, list=19%, signal=44%
GO_REGULATION_OF_POSTTRANSCRIPTIONAL_GENE_SILENCING	GO_REGULATION_OF_POSTTRANSCRIPTIONAL_GENE_SILENCING		19	0.32582733	1.1202646	0.27018633	0.452504	1.0	1152	tags=26%, list=7%, signal=28%
GO_POSITIVE_REGULATION_OF_PROTEIN_KINASE_B_SIGNALING	GO_POSITIVE_REGULATION_OF_PROTEIN_KINASE_B_SIGNALING		77	0.23362863	1.1194309	0.22564103	0.45392048	1.0	3028	tags=23%, list=17%, signal=28%
GO_POSITIVE_REGULATION_OF_CARTILAGE_DEVELOPMENT	GO_POSITIVE_REGULATION_OF_CARTILAGE_DEVELOPMENT		28	0.29438463	1.1190157	0.2706767	0.45429748	1.0	2385	tags=29%, list=14%, signal=33%
GO_REGULATION_OF_PROTEIN_SECRETION	GO_REGULATION_OF_PROTEIN_SECRETION		359	0.19003017	1.1188557	0.07317073	0.4541792	1.0	2760	tags=20%, list=16%, signal=24%
GO_LEUKOTRIENE_METABOLIC_PROCESS	GO_LEUKOTRIENE_METABOLIC_PROCESS		29	0.2946347	1.1182485	0.30514705	0.45509043	1.0	3035	tags=28%, list=17%, signal=33%
GO_NEGATIVE_REGULATION_OF_LEUKOCYTE_MEDIATED_IMMUNITY	GO_NEGATIVE_REGULATION_OF_LEUKOCYTE_MEDIATED_IMMUNITY		44	0.2646271	1.1174337	0.24909747	0.45633122	1.0	4796	tags=45%, list=27%, signal=62%
GO_POSITIVE_REGULATION_OF_ACTIN_CYTOSKELETON_REORGANIZATION	GO_POSITIVE_REGULATION_OF_ACTIN_CYTOSKELETON_REORGANIZATION		16	0.33295897	1.1156312	0.31161472	0.45997313	1.0	2525	tags=31%, list=14%, signal=36%
GO_REGULATION_OF_CARDIAC_MUSCLE_CONTRACTION	GO_REGULATION_OF_CARDIAC_MUSCLE_CONTRACTION		64	0.24009684	1.1151314	0.21610169	0.46059877	1.0	3649	tags=31%, list=21%, signal=39%
GO_REGULATION_OF_MONOOXYGENASE_ACTIVITY	GO_REGULATION_OF_MONOOXYGENASE_ACTIVITY		58	0.2428919	1.1149504	0.24669604	0.4604727	1.0	3624	tags=31%, list=21%, signal=39%
GO_RETINA_MORPHOGENESIS_IN_CAMERA_TYPE_EYE	GO_RETINA_MORPHOGENESIS_IN_CAMERA_TYPE_EYE		43	0.2672183	1.1142205	0.26890758	0.46166715	1.0	2697	tags=23%, list=15%, signal=27%
GO_SYNAPTIC_VESICLE_ENDOCYTOSIS	GO_SYNAPTIC_VESICLE_ENDOCYTOSIS		17	0.3331066	1.1141956	0.30487806	0.46124202	1.0	1526	tags=24%, list=9%, signal=26%
GO_POSITIVE_REGULATION_OF_I_KAPPAB_KINASE_NF_KAPPAB_SIGNALING	GO_POSITIVE_REGULATION_OF_I_KAPPAB_KINASE_NF_KAPPAB_SIGNALING		175	0.20263079	1.1139004	0.12790698	0.4614032	1.0	2712	tags=22%, list=15%, signal=25%
GO_DETECTION_OF_MECHANICAL_STIMULUS_INVOLVED_IN_SENSORY_PERCEPTION	GO_DETECTION_OF_MECHANICAL_STIMULUS_INVOLVED_IN_SENSORY_PERCEPTION		22	0.3208711	1.113539	0.28965518	0.46169817	1.0	2827	tags=36%, list=16%, signal=43%
GO_MEMBRANE_DEPOLARIZATION	GO_MEMBRANE_DEPOLARIZATION		55	0.24952024	1.113143	0.26938775	0.46214324	1.0	3839	tags=33%, list=22%, signal=42%
GO_NEGATIVE_REGULATION_OF_EXTRINSIC_APOPTOTIC_SIGNALING_PATHWAY	GO_NEGATIVE_REGULATION_OF_EXTRINSIC_APOPTOTIC_SIGNALING_PATHWAY		92	0.23015709	1.1127235	0.20879121	0.46254045	1.0	4041	tags=32%, list=23%, signal=41%
GO_REGULATION_OF_MUSCLE_CONTRACTION	GO_REGULATION_OF_MUSCLE_CONTRACTION		138	0.210441	1.1125089	0.25	0.46257773	1.0	3649	tags=28%, list=21%, signal=35%
GO_THYROID_HORMONE_METABOLIC_PROCESS	GO_THYROID_HORMONE_METABOLIC_PROCESS		15	0.3464552	1.1109238	0.31861198	0.46563262	1.0	3926	tags=33%, list=22%, signal=43%
GO_POSITIVE_REGULATION_OF_CYTOKINE_PRODUCTION	GO_POSITIVE_REGULATION_OF_CYTOKINE_PRODUCTION		350	0.18981661	1.1108072	0.055555556	0.46544692	1.0	2765	tags=20%, list=16%, signal=23%
GO_CARDIAC_EPITHELIAL_TO_MESENCHYMAL_TRANSITION	GO_CARDIAC_EPITHELIAL_TO_MESENCHYMAL_TRANSITION		24	0.30493537	1.1103525	0.28807947	0.46597496	1.0	1490	tags=17%, list=8%, signal=18%
GO_REGULATION_OF_B_CELL_ACTIVATION	GO_REGULATION_OF_B_CELL_ACTIVATION		97	0.22160482	1.1085241	0.23809524	0.46985	1.0	4337	tags=32%, list=25%, signal=42%
GO_POSITIVE_REGULATION_OF_PROTEIN_IMPORT	GO_POSITIVE_REGULATION_OF_PROTEIN_IMPORT		99	0.22161289	1.1083418	0.2389937	0.46984175	1.0	1065	tags=13%, list=6%, signal=14%
GO_PLATELET_MORPHOGENESIS	GO_PLATELET_MORPHOGENESIS		18	0.32467842	1.1081041	0.26911315	0.4698841	1.0	901	tags=17%, list=5%, signal=18%
GO_GLUCOSAMINE_CONTAINING_COMPOUND_METABOLIC_PROCESS	GO_GLUCOSAMINE_CONTAINING_COMPOUND_METABOLIC_PROCESS		24	0.30010653	1.1077063	0.31095406	0.47034705	1.0	2459	tags=29%, list=14%, signal=34%
GO_POSITIVE_REGULATION_OF_CALCIUM_ION_DEPENDENT_EXOCYTOSIS	GO_POSITIVE_REGULATION_OF_CALCIUM_ION_DEPENDENT_EXOCYTOSIS		21	0.31760955	1.1076185	0.27054796	0.47008422	1.0	2409	tags=33%, list=14%, signal=39%
GO_EMBRYONIC_CAMERA_TYPE_EYE_DEVELOPMENT	GO_EMBRYONIC_CAMERA_TYPE_EYE_DEVELOPMENT		35	0.27948684	1.1067828	0.28965518	0.4715258	1.0	1295	tags=14%, list=7%, signal=15%
GO_NITRIC_OXIDE_MEDIATED_SIGNAL_TRANSDUCTION	GO_NITRIC_OXIDE_MEDIATED_SIGNAL_TRANSDUCTION		16	0.33994514	1.1055952	0.32853025	0.47374833	1.0	1280	tags=25%, list=7%, signal=27%
GO_PROTEIN_TETRAMERIZATION	GO_PROTEIN_TETRAMERIZATION		123	0.21354805	1.1055728	0.22142857	0.47333091	1.0	2865	tags=24%, list=16%, signal=28%
GO_POSITIVE_REGULATION_OF_STEROL_TRANSPORT	GO_POSITIVE_REGULATION_OF_STEROL_TRANSPORT		17	0.33705392	1.1054868	0.31230283	0.4730434	1.0	2845	tags=35%, list=16%, signal=42%
GO_PROTEIN_POLYMERIZATION	GO_PROTEIN_POLYMERIZATION		63	0.23478073	1.1052233	0.23873875	0.4731204	1.0	558	tags=8%, list=3%, signal=8%
GO_CELLULAR_RESPONSE_TO_EXTERNAL_STIMULUS	GO_CELLULAR_RESPONSE_TO_EXTERNAL_STIMULUS		251	0.19657542	1.104571	0.19672132	0.47415558	1.0	2678	tags=22%, list=15%, signal=25%
GO_POSITIVE_REGULATION_OF_PHOSPHATIDYLINOSITOL_3_KINASE_SIGNALING	GO_POSITIVE_REGULATION_OF_PHOSPHATIDYLINOSITOL_3_KINASE_SIGNALING		58	0.24869744	1.1042371	0.26244345	0.47444388	1.0	2619	tags=22%, list=15%, signal=26%
GO_NEGATIVE_REGULATION_OF_INTRACELLULAR_SIGNAL_TRANSDUCTION	GO_NEGATIVE_REGULATION_OF_INTRACELLULAR_SIGNAL_TRANSDUCTION		410	0.18016388	1.1038104	0.10204082	0.47492743	1.0	3120	tags=24%, list=18%, signal=28%
GO_POSITIVE_REGULATION_OF_ADHERENS_JUNCTION_ORGANIZATION	GO_POSITIVE_REGULATION_OF_ADHERENS_JUNCTION_ORGANIZATION		21	0.31296095	1.1037735	0.29032257	0.474527	1.0	1577	tags=24%, list=9%, signal=26%
GO_GLOMERULAR_EPITHELIUM_DEVELOPMENT	GO_GLOMERULAR_EPITHELIUM_DEVELOPMENT		19	0.32604983	1.1033559	0.29341316	0.47497824	1.0	3178	tags=32%, list=18%, signal=38%
GO_POSITIVE_REGULATION_OF_HEART_CONTRACTION	GO_POSITIVE_REGULATION_OF_HEART_CONTRACTION		35	0.2733207	1.1030017	0.31538463	0.47528896	1.0	2367	tags=26%, list=13%, signal=30%
GO_DETECTION_OF_STIMULUS	GO_DETECTION_OF_STIMULUS		229	0.1938245	1.102354	0.22222222	0.476317	1.0	3123	tags=25%, list=18%, signal=30%
GO_POSITIVE_REGULATION_OF_DEFENSE_RESPONSE	GO_POSITIVE_REGULATION_OF_DEFENSE_RESPONSE		346	0.18705803	1.1019752	0.14285715	0.4767461	1.0	3919	tags=28%, list=22%, signal=35%
GO_SIALYLATION	GO_SIALYLATION		20	0.31861657	1.1013424	0.29467085	0.4777305	1.0	1569	tags=20%, list=9%, signal=22%
GO_RESPONSE_TO_TOXIC_SUBSTANCE	GO_RESPONSE_TO_TOXIC_SUBSTANCE		225	0.19214419	1.1011808	0.15	0.47764966	1.0	2887	tags=21%, list=16%, signal=25%
GO_POSITIVE_REGULATION_OF_CYTOKINE_SECRETION	GO_POSITIVE_REGULATION_OF_CYTOKINE_SECRETION		90	0.22233969	1.099811	0.24528302	0.48031634	1.0	2574	tags=20%, list=15%, signal=23%
GO_POSITIVE_REGULATION_OF_PROTEIN_DEPOLYMERIZATION	GO_POSITIVE_REGULATION_OF_PROTEIN_DEPOLYMERIZATION		16	0.34524807	1.0996274	0.32058823	0.48024175	1.0	1173	tags=25%, list=7%, signal=27%
GO_REGULATION_OF_GLUCOSE_METABOLIC_PROCESS	GO_REGULATION_OF_GLUCOSE_METABOLIC_PROCESS		95	0.22239317	1.0988681	0.26881722	0.48153546	1.0	2696	tags=23%, list=15%, signal=27%
GO_RESPONSE_TO_XENOBIOTIC_STIMULUS	GO_RESPONSE_TO_XENOBIOTIC_STIMULUS		100	0.22187795	1.0983534	0.25555557	0.48229945	1.0	2356	tags=21%, list=13%, signal=24%
GO_REGULATION_OF_MAST_CELL_ACTIVATION	GO_REGULATION_OF_MAST_CELL_ACTIVATION		37	0.2695232	1.0978384	0.2818533	0.48296836	1.0	2378	tags=24%, list=13%, signal=28%
GO_DIGESTIVE_TRACT_MORPHOGENESIS	GO_DIGESTIVE_TRACT_MORPHOGENESIS		47	0.25301093	1.097793	0.29508197	0.48257774	1.0	1548	tags=15%, list=9%, signal=16%
GO_RETINOL_METABOLIC_PROCESS	GO_RETINOL_METABOLIC_PROCESS		28	0.28844994	1.0976453	0.31899643	0.48242903	1.0	5575	tags=50%, list=32%, signal=73%
GO_POSITIVE_REGULATION_OF_CELL_JUNCTION_ASSEMBLY	GO_POSITIVE_REGULATION_OF_CELL_JUNCTION_ASSEMBLY		24	0.30685756	1.097291	0.27272728	0.48273575	1.0	1577	tags=21%, list=9%, signal=23%
GO_GANGLIOSIDE_BIOSYNTHETIC_PROCESS	GO_GANGLIOSIDE_BIOSYNTHETIC_PROCESS		17	0.33280894	1.0972806	0.3137931	0.48227766	1.0	614	tags=18%, list=3%, signal=18%
GO_REGULATION_OF_SYNAPTIC_VESICLE_EXOCYTOSIS	GO_REGULATION_OF_SYNAPTIC_VESICLE_EXOCYTOSIS		20	0.3126809	1.0965815	0.33101046	0.48343256	1.0	2654	tags=30%, list=15%, signal=35%
GO_REGULATION_OF_B_CELL_MEDIATED_IMMUNITY	GO_REGULATION_OF_B_CELL_MEDIATED_IMMUNITY		37	0.26819292	1.0963821	0.27906978	0.48347348	1.0	4646	tags=41%, list=26%, signal=55%
GO_NEGATIVE_REGULATION_OF_PROTEIN_TYROSINE_KINASE_ACTIVITY	GO_NEGATIVE_REGULATION_OF_PROTEIN_TYROSINE_KINASE_ACTIVITY		19	0.32087633	1.0959659	0.30107528	0.48391694	1.0	2934	tags=37%, list=17%, signal=44%
GO_HAIR_CELL_DIFFERENTIATION	GO_HAIR_CELL_DIFFERENTIATION		33	0.27190888	1.0951198	0.29241878	0.48533595	1.0	2827	tags=30%, list=16%, signal=36%
GO_PTERIDINE_CONTAINING_COMPOUND_BIOSYNTHETIC_PROCESS	GO_PTERIDINE_CONTAINING_COMPOUND_BIOSYNTHETIC_PROCESS		15	0.34501094	1.0948566	0.32267442	0.4854797	1.0	3240	tags=47%, list=18%, signal=57%
GO_CELLULAR_RESPONSE_TO_PEPTIDE	GO_CELLULAR_RESPONSE_TO_PEPTIDE		253	0.18901397	1.093489	0.1764706	0.48812738	1.0	2696	tags=21%, list=15%, signal=24%
GO_SENSORY_PERCEPTION	GO_SENSORY_PERCEPTION		445	0.18163702	1.0934414	0.1764706	0.4877565	1.0	2880	tags=22%, list=16%, signal=25%
GO_NEGATIVE_REGULATION_OF_PROTEOLYSIS	GO_NEGATIVE_REGULATION_OF_PROTEOLYSIS		296	0.18731189	1.0928909	0.07692308	0.4885149	1.0	2914	tags=21%, list=17%, signal=25%
GO_REGULATION_OF_CELL_MIGRATION_INVOLVED_IN_SPROUTING_ANGIOGENESIS	GO_REGULATION_OF_CELL_MIGRATION_INVOLVED_IN_SPROUTING_ANGIOGENESIS		19	0.31530315	1.092386	0.30094042	0.48923865	1.0	818	tags=21%, list=5%, signal=22%
GO_REGULATION_OF_CYSTEINE_TYPE_ENDOPEPTIDASE_ACTIVITY	GO_REGULATION_OF_CYSTEINE_TYPE_ENDOPEPTIDASE_ACTIVITY		204	0.19405575	1.0916613	0.17021276	0.49055025	1.0	2909	tags=25%, list=16%, signal=30%
GO_PROTEIN_MATURATION	GO_PROTEIN_MATURATION		249	0.18791956	1.0914929	0.1764706	0.49047464	1.0	2912	tags=23%, list=17%, signal=27%
GO_POSITIVE_REGULATION_OF_PROTEIN_SECRETION	GO_POSITIVE_REGULATION_OF_PROTEIN_SECRETION		197	0.19812487	1.0914288	0.25263157	0.4901542	1.0	2760	tags=19%, list=16%, signal=22%
GO_ASTROCYTE_DIFFERENTIATION	GO_ASTROCYTE_DIFFERENTIATION		38	0.26335952	1.0914042	0.28244275	0.48973244	1.0	2771	tags=26%, list=16%, signal=31%
GO_DEFENSE_RESPONSE_TO_FUNGUS	GO_DEFENSE_RESPONSE_TO_FUNGUS		32	0.27583694	1.090863	0.30566037	0.49044126	1.0	4748	tags=47%, list=27%, signal=64%
GO_KIDNEY_EPITHELIUM_DEVELOPMENT	GO_KIDNEY_EPITHELIUM_DEVELOPMENT		123	0.21217799	1.0897564	0.2706767	0.4924954	1.0	1984	tags=17%, list=11%, signal=19%
GO_MUSCLE_CONTRACTION	GO_MUSCLE_CONTRACTION		223	0.1949507	1.0896014	0.21348314	0.49239478	1.0	3583	tags=27%, list=20%, signal=34%
GO_POSITIVE_REGULATION_OF_MACROPHAGE_DERIVED_FOAM_CELL_DIFFERENTIATION	GO_POSITIVE_REGULATION_OF_MACROPHAGE_DERIVED_FOAM_CELL_DIFFERENTIATION		15	0.35113448	1.089592	0.32288402	0.49192628	1.0	5376	tags=53%, list=30%, signal=77%
GO_CELL_DIFFERENTIATION_IN_HINDBRAIN	GO_CELL_DIFFERENTIATION_IN_HINDBRAIN		19	0.3143384	1.0891938	0.3192771	0.49234286	1.0	3732	tags=37%, list=21%, signal=47%
GO_EYE_MORPHOGENESIS	GO_EYE_MORPHOGENESIS		129	0.21188775	1.0885876	0.25	0.4933091	1.0	2758	tags=21%, list=16%, signal=25%
GO_STEROL_METABOLIC_PROCESS	GO_STEROL_METABOLIC_PROCESS		116	0.2122735	1.0880315	0.23943663	0.4941174	1.0	3368	tags=27%, list=19%, signal=33%
GO_CELLULAR_CARBOHYDRATE_CATABOLIC_PROCESS	GO_CELLULAR_CARBOHYDRATE_CATABOLIC_PROCESS		31	0.27601042	1.0879899	0.30824372	0.49373063	1.0	2744	tags=29%, list=16%, signal=34%
GO_VENTRICULAR_SEPTUM_DEVELOPMENT	GO_VENTRICULAR_SEPTUM_DEVELOPMENT		52	0.2450176	1.0873106	0.2897959	0.49486357	1.0	1659	tags=19%, list=9%, signal=21%
GO_PHOSPHATIDYLINOSITOL_3_KINASE_SIGNALING	GO_PHOSPHATIDYLINOSITOL_3_KINASE_SIGNALING		22	0.3090729	1.0862855	0.297546	0.49680984	1.0	1650	tags=23%, list=9%, signal=25%
GO_REGULATION_OF_PLASMA_LIPOPROTEIN_PARTICLE_LEVELS	GO_REGULATION_OF_PLASMA_LIPOPROTEIN_PARTICLE_LEVELS		45	0.2549375	1.085262	0.338843	0.49867803	1.0	3822	tags=36%, list=22%, signal=45%
GO_APOPTOTIC_DNA_FRAGMENTATION	GO_APOPTOTIC_DNA_FRAGMENTATION		15	0.33867317	1.0848737	0.337386	0.49904785	1.0	4935	tags=47%, list=28%, signal=65%
GO_POSITIVE_REGULATION_OF_EPITHELIAL_CELL_APOPTOTIC_PROCESS	GO_POSITIVE_REGULATION_OF_EPITHELIAL_CELL_APOPTOTIC_PROCESS		21	0.3102308	1.084049	0.34169278	0.5005385	1.0	3849	tags=38%, list=22%, signal=49%
GO_EXTRINSIC_APOPTOTIC_SIGNALING_PATHWAY	GO_EXTRINSIC_APOPTOTIC_SIGNALING_PATHWAY		95	0.216713	1.0834652	0.29411766	0.5013906	1.0	2628	tags=23%, list=15%, signal=27%
GO_CARDIAC_VENTRICLE_MORPHOGENESIS	GO_CARDIAC_VENTRICLE_MORPHOGENESIS		59	0.23829854	1.0830413	0.30396476	0.5018851	1.0	1886	tags=15%, list=11%, signal=17%
GO_REGULATION_OF_PEPTIDYL_SERINE_PHOSPHORYLATION	GO_REGULATION_OF_PEPTIDYL_SERINE_PHOSPHORYLATION		97	0.21951804	1.0829339	0.2654321	0.50165635	1.0	2848	tags=25%, list=16%, signal=29%
GO_POSITIVE_REGULATION_OF_AUTOPHAGY	GO_POSITIVE_REGULATION_OF_AUTOPHAGY		74	0.22835948	1.0827016	0.26455027	0.50173175	1.0	2034	tags=20%, list=12%, signal=23%
GO_LIPID_PHOSPHORYLATION	GO_LIPID_PHOSPHORYLATION		94	0.21638472	1.0816538	0.2638037	0.5038299	1.0	3444	tags=27%, list=20%, signal=33%
GO_RESPONSE_TO_PH	GO_RESPONSE_TO_PH		36	0.26255068	1.0814697	0.30268198	0.50382197	1.0	2055	tags=19%, list=12%, signal=22%
GO_REGULATION_OF_OXIDATIVE_STRESS_INDUCED_INTRINSIC_APOPTOTIC_SIGNALING_PATHWAY	GO_REGULATION_OF_OXIDATIVE_STRESS_INDUCED_INTRINSIC_APOPTOTIC_SIGNALING_PATHWAY		26	0.28425404	1.0809543	0.3227848	0.50455034	1.0	1668	tags=19%, list=9%, signal=21%
GO_EPITHELIAL_CELL_DIFFERENTIATION	GO_EPITHELIAL_CELL_DIFFERENTIATION		444	0.17803285	1.0809474	0.13043478	0.50408655	1.0	3271	tags=23%, list=19%, signal=27%
GO_POSITIVE_REGULATION_OF_DEVELOPMENTAL_GROWTH	GO_POSITIVE_REGULATION_OF_DEVELOPMENTAL_GROWTH		146	0.19999279	1.080493	0.25170067	0.504652	1.0	1707	tags=15%, list=10%, signal=17%
GO_DETOXIFICATION	GO_DETOXIFICATION		67	0.23546454	1.0786775	0.30941704	0.5086884	1.0	1575	tags=16%, list=9%, signal=18%
GO_NEGATIVE_REGULATION_OF_SIGNAL_TRANSDUCTION_IN_ABSENCE_OF_LIGAND	GO_NEGATIVE_REGULATION_OF_SIGNAL_TRANSDUCTION_IN_ABSENCE_OF_LIGAND		31	0.27215952	1.078671	0.33449477	0.5082113	1.0	4041	tags=39%, list=23%, signal=50%
GO_POSITIVE_REGULATION_OF_TRANSFORMING_GROWTH_FACTOR_BETA_PRODUCTION	GO_POSITIVE_REGULATION_OF_TRANSFORMING_GROWTH_FACTOR_BETA_PRODUCTION		16	0.33626887	1.0785443	0.33021808	0.50802046	1.0	3239	tags=31%, list=18%, signal=38%
GO_POSITIVE_REGULATION_OF_STRESS_ACTIVATED_PROTEIN_KINASE_SIGNALING_CASCADE	GO_POSITIVE_REGULATION_OF_STRESS_ACTIVATED_PROTEIN_KINASE_SIGNALING_CASCADE		132	0.20247807	1.0781192	0.27737227	0.50850755	1.0	3921	tags=34%, list=22%, signal=44%
GO_NEGATIVE_REGULATION_OF_MUSCLE_CONTRACTION	GO_NEGATIVE_REGULATION_OF_MUSCLE_CONTRACTION		20	0.30858412	1.0781157	0.32941177	0.508028	1.0	2667	tags=30%, list=15%, signal=35%
GO_FAT_CELL_DIFFERENTIATION	GO_FAT_CELL_DIFFERENTIATION		98	0.21785772	1.0771949	0.2747253	0.50972384	1.0	2857	tags=22%, list=16%, signal=27%
GO_REVERSE_CHOLESTEROL_TRANSPORT	GO_REVERSE_CHOLESTEROL_TRANSPORT		17	0.33219096	1.0771787	0.34202898	0.50926447	1.0	848	tags=18%, list=5%, signal=19%
GO_POSITIVE_REGULATION_OF_B_CELL_ACTIVATION	GO_POSITIVE_REGULATION_OF_B_CELL_ACTIVATION		62	0.23500125	1.0768008	0.3004926	0.50962555	1.0	952	tags=13%, list=5%, signal=14%
GO_REGULATION_OF_MRNA_3_END_PROCESSING	GO_REGULATION_OF_MRNA_3_END_PROCESSING		26	0.28737202	1.0750046	0.33548388	0.51355565	1.0	750	tags=19%, list=4%, signal=20%
GO_TISSUE_HOMEOSTASIS	GO_TISSUE_HOMEOSTASIS		151	0.19891858	1.0745199	0.2761905	0.5142013	1.0	3103	tags=22%, list=18%, signal=26%
GO_ASPARTATE_FAMILY_AMINO_ACID_METABOLIC_PROCESS	GO_ASPARTATE_FAMILY_AMINO_ACID_METABOLIC_PROCESS		51	0.24545048	1.0743269	0.31759655	0.5141573	1.0	3613	tags=35%, list=20%, signal=44%
GO_STEROL_HOMEOSTASIS	GO_STEROL_HOMEOSTASIS		55	0.23909529	1.0737581	0.32489452	0.5149061	1.0	3368	tags=31%, list=19%, signal=38%
GO_NEURONAL_STEM_CELL_POPULATION_MAINTENANCE	GO_NEURONAL_STEM_CELL_POPULATION_MAINTENANCE		19	0.31810468	1.073744	0.3888889	0.5144462	1.0	2034	tags=26%, list=12%, signal=30%
GO_RESPONSE_TO_OXYGEN_LEVELS	GO_RESPONSE_TO_OXYGEN_LEVELS		299	0.18338357	1.072512	0.18181819	0.51701605	1.0	2908	tags=23%, list=16%, signal=27%
GO_PEROXISOME_ORGANIZATION	GO_PEROXISOME_ORGANIZATION		33	0.27237788	1.0712758	0.35185185	0.5194786	1.0	2764	tags=33%, list=16%, signal=39%
GO_CONNECTIVE_TISSUE_DEVELOPMENT	GO_CONNECTIVE_TISSUE_DEVELOPMENT		182	0.19287165	1.0711545	0.2783505	0.5192922	1.0	2678	tags=21%, list=15%, signal=25%
GO_MECHANORECEPTOR_DIFFERENTIATION	GO_MECHANORECEPTOR_DIFFERENTIATION		47	0.24819782	1.0706165	0.33333334	0.5200819	1.0	2827	tags=23%, list=16%, signal=28%
GO_REGULATION_OF_CLATHRIN_MEDIATED_ENDOCYTOSIS	GO_REGULATION_OF_CLATHRIN_MEDIATED_ENDOCYTOSIS		16	0.32458586	1.06796	0.3729373	0.5259702	1.0	2080	tags=25%, list=12%, signal=28%
GO_REGULATION_OF_ALPHA_BETA_T_CELL_DIFFERENTIATION	GO_REGULATION_OF_ALPHA_BETA_T_CELL_DIFFERENTIATION		45	0.24910969	1.0676093	0.3483146	0.5263508	1.0	2712	tags=22%, list=15%, signal=26%
GO_REGULATION_OF_CIRCADIAN_RHYTHM	GO_REGULATION_OF_CIRCADIAN_RHYTHM		94	0.21928065	1.0671861	0.29447854	0.52685577	1.0	2949	tags=26%, list=17%, signal=30%
GO_CELLULAR_TRANSITION_METAL_ION_HOMEOSTASIS	GO_CELLULAR_TRANSITION_METAL_ION_HOMEOSTASIS		73	0.22520334	1.0669293	0.31632653	0.52701676	1.0	3374	tags=30%, list=19%, signal=37%
GO_HEART_TRABECULA_MORPHOGENESIS	GO_HEART_TRABECULA_MORPHOGENESIS		24	0.2892744	1.0665932	0.3445946	0.52731586	1.0	2716	tags=25%, list=15%, signal=30%
GO_WNT_SIGNALING_PATHWAY_CALCIUM_MODULATING_PATHWAY	GO_WNT_SIGNALING_PATHWAY_CALCIUM_MODULATING_PATHWAY		34	0.2627634	1.0659137	0.36177474	0.5284761	1.0	2925	tags=29%, list=17%, signal=35%
GO_CELL_FATE_COMMITMENT	GO_CELL_FATE_COMMITMENT		208	0.18910755	1.0653881	0.26041666	0.52920026	1.0	3687	tags=25%, list=21%, signal=32%
GO_EPIBOLY	GO_EPIBOLY		20	0.3101779	1.0653392	0.34177214	0.52883667	1.0	3592	tags=40%, list=20%, signal=50%
GO_DENDRITIC_CELL_DIFFERENTIATION	GO_DENDRITIC_CELL_DIFFERENTIATION		31	0.2734205	1.0652938	0.34507042	0.5284437	1.0	5667	tags=45%, list=32%, signal=66%
GO_STRIATED_MUSCLE_ADAPTATION	GO_STRIATED_MUSCLE_ADAPTATION		21	0.30457225	1.0652819	0.36858973	0.5279671	1.0	4665	tags=57%, list=26%, signal=78%
GO_RESPIRATORY_BURST	GO_RESPIRATORY_BURST		15	0.33995584	1.064944	0.3375	0.52834237	1.0	11642	tags=100%, list=66%, signal=294%
GO_MAINTENANCE_OF_PROTEIN_LOCALIZATION_IN_ORGANELLE	GO_MAINTENANCE_OF_PROTEIN_LOCALIZATION_IN_ORGANELLE		29	0.2823981	1.0648562	0.34432235	0.528076	1.0	2928	tags=31%, list=17%, signal=37%
GO_RESPONSE_TO_COLD	GO_RESPONSE_TO_COLD		40	0.25871032	1.063951	0.29761904	0.529875	1.0	2641	tags=28%, list=15%, signal=32%
GO_CARDIAC_SEPTUM_MORPHOGENESIS	GO_CARDIAC_SEPTUM_MORPHOGENESIS		47	0.244307	1.0636214	0.3375	0.53019434	1.0	1659	tags=17%, list=9%, signal=19%
GO_REGULATION_OF_MAP_KINASE_ACTIVITY	GO_REGULATION_OF_MAP_KINASE_ACTIVITY		305	0.17810085	1.0630883	0.22	0.53095984	1.0	2899	tags=23%, list=16%, signal=27%
GO_CEREBELLAR_CORTEX_MORPHOGENESIS	GO_CEREBELLAR_CORTEX_MORPHOGENESIS		29	0.27674955	1.0627797	0.35526314	0.53117687	1.0	3732	tags=38%, list=21%, signal=48%
GO_POSITIVE_REGULATION_OF_POTASSIUM_ION_TRANSMEMBRANE_TRANSPORTER_ACTIVITY	GO_POSITIVE_REGULATION_OF_POTASSIUM_ION_TRANSMEMBRANE_TRANSPORTER_ACTIVITY		16	0.3367558	1.0616736	0.3821656	0.53348655	1.0	3624	tags=44%, list=21%, signal=55%
GO_POSITIVE_REGULATION_OF_STRIATED_MUSCLE_CELL_DIFFERENTIATION	GO_POSITIVE_REGULATION_OF_STRIATED_MUSCLE_CELL_DIFFERENTIATION		46	0.2519094	1.06165	0.3140496	0.5330635	1.0	1704	tags=20%, list=10%, signal=22%
GO_REGULATION_OF_SKELETAL_MUSCLE_TISSUE_DEVELOPMENT	GO_REGULATION_OF_SKELETAL_MUSCLE_TISSUE_DEVELOPMENT		44	0.24787186	1.0616435	0.33054394	0.53257906	1.0	1138	tags=18%, list=6%, signal=19%
GO_REGULATION_OF_TOLERANCE_INDUCTION	GO_REGULATION_OF_TOLERANCE_INDUCTION		18	0.3170206	1.0613656	0.358804	0.5327304	1.0	12047	tags=100%, list=68%, signal=315%
GO_RHYTHMIC_PROCESS	GO_RHYTHMIC_PROCESS		272	0.18395583	1.060899	0.31034482	0.53339165	1.0	3039	tags=24%, list=17%, signal=28%
GO_CARDIAC_RIGHT_VENTRICLE_MORPHOGENESIS	GO_CARDIAC_RIGHT_VENTRICLE_MORPHOGENESIS		15	0.333194	1.0601534	0.398827	0.53460795	1.0	1030	tags=13%, list=6%, signal=14%
GO_PEPTIDYL_SERINE_MODIFICATION	GO_PEPTIDYL_SERINE_MODIFICATION		144	0.1978585	1.0590624	0.30827066	0.53681654	1.0	2856	tags=22%, list=16%, signal=25%
GO_MORPHOGENESIS_OF_AN_EPITHELIUM	GO_MORPHOGENESIS_OF_AN_EPITHELIUM		385	0.17787269	1.0585989	0.1764706	0.53748745	1.0	1680	tags=14%, list=10%, signal=15%
GO_SERTOLI_CELL_DIFFERENTIATION	GO_SERTOLI_CELL_DIFFERENTIATION		17	0.32520014	1.0583152	0.37790698	0.5376617	1.0	1536	tags=24%, list=9%, signal=26%
GO_POSITIVE_REGULATION_OF_CELLULAR_RESPONSE_TO_TRANSFORMING_GROWTH_FACTOR_BETA_STIMULUS	GO_POSITIVE_REGULATION_OF_CELLULAR_RESPONSE_TO_TRANSFORMING_GROWTH_FACTOR_BETA_STIMULUS		24	0.28744608	1.0576975	0.35369775	0.5385869	1.0	642	tags=17%, list=4%, signal=17%
GO_LIPID_BIOSYNTHETIC_PROCESS	GO_LIPID_BIOSYNTHETIC_PROCESS		500	0.17278235	1.0573993	0.31578946	0.5388117	1.0	3069	tags=21%, list=17%, signal=25%
GO_CELLULAR_RESPONSE_TO_KETONE	GO_CELLULAR_RESPONSE_TO_KETONE		71	0.22380705	1.0557755	0.3783784	0.5424728	1.0	2034	tags=21%, list=12%, signal=24%
GO_LACTATION	GO_LACTATION		37	0.25711414	1.0556358	0.35907337	0.54232097	1.0	3039	tags=30%, list=17%, signal=36%
GO_INACTIVATION_OF_MAPK_ACTIVITY	GO_INACTIVATION_OF_MAPK_ACTIVITY		25	0.29270238	1.0553515	0.38487974	0.54241925	1.0	3604	tags=40%, list=20%, signal=50%
GO_NEGATIVE_REGULATION_OF_PEPTIDYL_TYROSINE_PHOSPHORYLATION	GO_NEGATIVE_REGULATION_OF_PEPTIDYL_TYROSINE_PHOSPHORYLATION		37	0.2534701	1.0543402	0.34444445	0.54439646	1.0	2934	tags=30%, list=17%, signal=36%
GO_ENDOCARDIAL_CUSHION_MORPHOGENESIS	GO_ENDOCARDIAL_CUSHION_MORPHOGENESIS		22	0.29547077	1.0540267	0.35691318	0.5446493	1.0	1792	tags=23%, list=10%, signal=25%
GO_CELLULAR_RESPONSE_TO_NUTRIENT	GO_CELLULAR_RESPONSE_TO_NUTRIENT		38	0.25937462	1.0539267	0.352518	0.5443839	1.0	3864	tags=34%, list=22%, signal=44%
GO_POSITIVE_REGULATION_OF_TRANSMEMBRANE_RECEPTOR_PROTEIN_SERINE_THREONINE_KINASE_SIGNALING_PATHWAY	GO_POSITIVE_REGULATION_OF_TRANSMEMBRANE_RECEPTOR_PROTEIN_SERINE_THREONINE_KINASE_SIGNALING_PATHWAY		97	0.20978153	1.0531979	0.34871796	0.54572386	1.0	1107	tags=14%, list=6%, signal=15%
GO_NEGATIVE_REGULATION_OF_REPRODUCTIVE_PROCESS	GO_NEGATIVE_REGULATION_OF_REPRODUCTIVE_PROCESS		48	0.24626295	1.0531967	0.33730158	0.54522276	1.0	3048	tags=27%, list=17%, signal=33%
GO_POSITIVE_REGULATION_OF_LEUKOCYTE_DEGRANULATION	GO_POSITIVE_REGULATION_OF_LEUKOCYTE_DEGRANULATION		17	0.32616282	1.0530901	0.37037036	0.5449762	1.0	907	tags=18%, list=5%, signal=19%
GO_REGULATION_OF_SMAD_PROTEIN_IMPORT_INTO_NUCLEUS	GO_REGULATION_OF_SMAD_PROTEIN_IMPORT_INTO_NUCLEUS		16	0.31851617	1.053019	0.35403726	0.5446622	1.0	714	tags=19%, list=4%, signal=20%
GO_ORGANOPHOSPHATE_CATABOLIC_PROCESS	GO_ORGANOPHOSPHATE_CATABOLIC_PROCESS		109	0.20806833	1.0529511	0.32051283	0.54432034	1.0	2058	tags=18%, list=12%, signal=21%
GO_REGULATION_OF_MITOCHONDRIAL_DEPOLARIZATION	GO_REGULATION_OF_MITOCHONDRIAL_DEPOLARIZATION		17	0.32334775	1.0528461	0.41547278	0.5441013	1.0	1259	tags=18%, list=7%, signal=19%
GO_AXONEME_ASSEMBLY	GO_AXONEME_ASSEMBLY		33	0.2626339	1.0525881	0.35357141	0.5442824	1.0	2241	tags=24%, list=13%, signal=28%
GO_RESPONSE_TO_OXIDATIVE_STRESS	GO_RESPONSE_TO_OXIDATIVE_STRESS		333	0.17717676	1.0521559	0.23255815	0.5447773	1.0	1363	tags=13%, list=8%, signal=14%
GO_POSITIVE_REGULATION_OF_LIPID_TRANSPORT	GO_POSITIVE_REGULATION_OF_LIPID_TRANSPORT		50	0.24077478	1.0517532	0.34210527	0.54527766	1.0	3166	tags=30%, list=18%, signal=36%
GO_NEGATIVE_REGULATION_OF_RESPONSE_TO_OXIDATIVE_STRESS	GO_NEGATIVE_REGULATION_OF_RESPONSE_TO_OXIDATIVE_STRESS		31	0.27624533	1.0515507	0.37254903	0.5452565	1.0	2771	tags=32%, list=16%, signal=38%
GO_NEURONAL_ACTION_POTENTIAL	GO_NEURONAL_ACTION_POTENTIAL		25	0.28878373	1.0512623	0.38356164	0.54547924	1.0	3455	tags=36%, list=20%, signal=45%
GO_REGULATION_OF_CARBOHYDRATE_BIOSYNTHETIC_PROCESS	GO_REGULATION_OF_CARBOHYDRATE_BIOSYNTHETIC_PROCESS		77	0.2193295	1.0504164	0.37096775	0.54700524	1.0	2696	tags=21%, list=15%, signal=24%
GO_GLUCAN_BIOSYNTHETIC_PROCESS	GO_GLUCAN_BIOSYNTHETIC_PROCESS		25	0.28026456	1.0492404	0.3857678	0.5495871	1.0	2452	tags=28%, list=14%, signal=32%
GO_REGULATION_OF_HEART_GROWTH	GO_REGULATION_OF_HEART_GROWTH		41	0.24966422	1.049158	0.3560606	0.5492771	1.0	1678	tags=20%, list=10%, signal=22%
GO_NEGATIVE_REGULATION_OF_SMOOTH_MUSCLE_CELL_PROLIFERATION	GO_NEGATIVE_REGULATION_OF_SMOOTH_MUSCLE_CELL_PROLIFERATION		35	0.26495817	1.049138	0.36690646	0.5488118	1.0	1158	tags=14%, list=7%, signal=15%
GO_EYE_PHOTORECEPTOR_CELL_DEVELOPMENT	GO_EYE_PHOTORECEPTOR_CELL_DEVELOPMENT		29	0.26890612	1.0487874	0.3901515	0.5492299	1.0	1215	tags=14%, list=7%, signal=15%
GO_HINDBRAIN_MORPHOGENESIS	GO_HINDBRAIN_MORPHOGENESIS		37	0.2608239	1.0485616	0.35021096	0.5493172	1.0	3732	tags=35%, list=21%, signal=44%
GO_REGULATION_OF_KERATINOCYTE_PROLIFERATION	GO_REGULATION_OF_KERATINOCYTE_PROLIFERATION		25	0.283633	1.0484325	0.37457046	0.54917425	1.0	3250	tags=28%, list=18%, signal=34%
GO_LYMPHOCYTE_HOMEOSTASIS	GO_LYMPHOCYTE_HOMEOSTASIS		50	0.23910075	1.047757	0.38135594	0.55033994	1.0	2678	tags=24%, list=15%, signal=28%
GO_GLUCOCORTICOID_METABOLIC_PROCESS	GO_GLUCOCORTICOID_METABOLIC_PROCESS		15	0.3325372	1.0476836	0.38690478	0.5500039	1.0	1555	tags=27%, list=9%, signal=29%
GO_NEGATIVE_REGULATION_OF_PROTEIN_SECRETION	GO_NEGATIVE_REGULATION_OF_PROTEIN_SECRETION		95	0.20462267	1.047415	0.37209302	0.55015856	1.0	2574	tags=25%, list=15%, signal=29%
GO_REGULATION_OF_CARDIAC_MUSCLE_CELL_PROLIFERATION	GO_REGULATION_OF_CARDIAC_MUSCLE_CELL_PROLIFERATION		29	0.27754608	1.0468209	0.36462092	0.5511207	1.0	1678	tags=21%, list=10%, signal=23%
GO_POSITIVE_REGULATION_OF_B_CELL_MEDIATED_IMMUNITY	GO_POSITIVE_REGULATION_OF_B_CELL_MEDIATED_IMMUNITY		22	0.30000713	1.0459831	0.37987012	0.5527066	1.0	839	tags=18%, list=5%, signal=19%
GO_POSITIVE_REGULATION_OF_INTERLEUKIN_1_SECRETION	GO_POSITIVE_REGULATION_OF_INTERLEUKIN_1_SECRETION		24	0.28701806	1.0459781	0.35915494	0.5522268	1.0	2574	tags=25%, list=15%, signal=29%
GO_HIPPO_SIGNALING	GO_HIPPO_SIGNALING		27	0.27820316	1.0457742	0.37818182	0.55225486	1.0	2512	tags=30%, list=14%, signal=34%
GO_MORPHOGENESIS_OF_A_BRANCHING_STRUCTURE	GO_MORPHOGENESIS_OF_A_BRANCHING_STRUCTURE		166	0.19211875	1.0427059	0.36	0.5593942	1.0	1886	tags=17%, list=11%, signal=19%
GO_REGULATION_OF_RECEPTOR_BIOSYNTHETIC_PROCESS	GO_REGULATION_OF_RECEPTOR_BIOSYNTHETIC_PROCESS		21	0.3033311	1.0416954	0.37704918	0.5614486	1.0	1556	tags=29%, list=9%, signal=31%
GO_REGULATION_OF_CIRCADIAN_SLEEP_WAKE_CYCLE	GO_REGULATION_OF_CIRCADIAN_SLEEP_WAKE_CYCLE		20	0.29821992	1.0411171	0.3554217	0.5624301	1.0	664	tags=15%, list=4%, signal=16%
GO_REGULATION_OF_ENDOCRINE_PROCESS	GO_REGULATION_OF_ENDOCRINE_PROCESS		47	0.2399974	1.0408518	0.3907563	0.56255287	1.0	3166	tags=28%, list=18%, signal=34%
GO_RESPONSE_TO_COPPER_ION	GO_RESPONSE_TO_COPPER_ION		25	0.2807618	1.0404391	0.3457249	0.56308115	1.0	417	tags=12%, list=2%, signal=12%
GO_CARBOHYDRATE_DERIVATIVE_CATABOLIC_PROCESS	GO_CARBOHYDRATE_DERIVATIVE_CATABOLIC_PROCESS		160	0.1913938	1.0402644	0.36206895	0.563053	1.0	1808	tags=16%, list=10%, signal=17%
GO_REGULATION_OF_BIOMINERAL_TISSUE_DEVELOPMENT	GO_REGULATION_OF_BIOMINERAL_TISSUE_DEVELOPMENT		68	0.22392121	1.0400895	0.37280703	0.56295556	1.0	2985	tags=28%, list=17%, signal=34%
GO_POSITIVE_REGULATION_OF_KINASE_ACTIVITY	GO_POSITIVE_REGULATION_OF_KINASE_ACTIVITY		456	0.16668732	1.0400555	0.23529412	0.562537	1.0	2883	tags=21%, list=16%, signal=24%
GO_REGULATION_OF_REPRODUCTIVE_PROCESS	GO_REGULATION_OF_REPRODUCTIVE_PROCESS		116	0.20013514	1.0391893	0.3821656	0.56418973	1.0	3048	tags=23%, list=17%, signal=28%
GO_MUSCLE_TISSUE_DEVELOPMENT	GO_MUSCLE_TISSUE_DEVELOPMENT		250	0.17974775	1.0389512	0.34375	0.5642441	1.0	3161	tags=21%, list=18%, signal=25%
GO_RESPONSE_TO_ELECTRICAL_STIMULUS	GO_RESPONSE_TO_ELECTRICAL_STIMULUS		41	0.250012	1.0389382	0.37959182	0.56378007	1.0	3950	tags=34%, list=22%, signal=44%
GO_REGULATION_OF_NEUTROPHIL_CHEMOTAXIS	GO_REGULATION_OF_NEUTROPHIL_CHEMOTAXIS		25	0.28309372	1.0389296	0.384127	0.5632881	1.0	4374	tags=36%, list=25%, signal=48%
GO_AUDITORY_RECEPTOR_CELL_DEVELOPMENT	GO_AUDITORY_RECEPTOR_CELL_DEVELOPMENT		18	0.3077201	1.0386419	0.38853502	0.56353647	1.0	2827	tags=33%, list=16%, signal=40%
GO_POSITIVE_REGULATION_OF_GROWTH	GO_POSITIVE_REGULATION_OF_GROWTH		223	0.18244033	1.037985	0.30769232	0.5647521	1.0	1764	tags=14%, list=10%, signal=16%
GO_RESPONSE_TO_GONADOTROPIN	GO_RESPONSE_TO_GONADOTROPIN		24	0.28412285	1.037951	0.39711192	0.56434274	1.0	5319	tags=50%, list=30%, signal=72%
GO_VENTRICULAR_SEPTUM_MORPHOGENESIS	GO_VENTRICULAR_SEPTUM_MORPHOGENESIS		27	0.27735636	1.0378637	0.39730638	0.564058	1.0	1659	tags=19%, list=9%, signal=20%
GO_CALCIUM_ION_TRANSPORT	GO_CALCIUM_ION_TRANSPORT		201	0.18981914	1.0378312	0.3483146	0.56363577	1.0	2972	tags=25%, list=17%, signal=30%
GO_INTRINSIC_APOPTOTIC_SIGNALING_PATHWAY_IN_RESPONSE_TO_ENDOPLASMIC_RETICULUM_STRESS	GO_INTRINSIC_APOPTOTIC_SIGNALING_PATHWAY_IN_RESPONSE_TO_ENDOPLASMIC_RETICULUM_STRESS		28	0.27481768	1.0376776	0.40273038	0.5635279	1.0	3263	tags=29%, list=19%, signal=35%
GO_RNA_DESTABILIZATION	GO_RNA_DESTABILIZATION		15	0.33180586	1.0376143	0.4044586	0.5631564	1.0	2646	tags=33%, list=15%, signal=39%
GO_REGULATION_OF_INTERLEUKIN_2_PRODUCTION	GO_REGULATION_OF_INTERLEUKIN_2_PRODUCTION		46	0.23998336	1.0366096	0.39208633	0.5652249	1.0	2552	tags=22%, list=14%, signal=25%
GO_NEGATIVE_REGULATION_OF_NEURON_DEATH	GO_NEGATIVE_REGULATION_OF_NEURON_DEATH		160	0.1964507	1.0363442	0.3560606	0.56533086	1.0	2771	tags=23%, list=16%, signal=26%
GO_REGULATION_OF_NEURON_PROJECTION_REGENERATION	GO_REGULATION_OF_NEURON_PROJECTION_REGENERATION		20	0.30431464	1.0360636	0.37425148	0.5655388	1.0	1350	tags=20%, list=8%, signal=22%
GO_NEGATIVE_REGULATION_OF_PHOSPHORYLATION	GO_NEGATIVE_REGULATION_OF_PHOSPHORYLATION		397	0.17409481	1.0356959	0.28947368	0.5659541	1.0	3120	tags=23%, list=18%, signal=28%
GO_REGULATION_OF_CELLULAR_EXTRAVASATION	GO_REGULATION_OF_CELLULAR_EXTRAVASATION		22	0.29340798	1.0348604	0.39087948	0.56762195	1.0	3826	tags=36%, list=22%, signal=46%
GO_REGULATION_OF_ACTION_POTENTIAL	GO_REGULATION_OF_ACTION_POTENTIAL		36	0.26040813	1.0329686	0.41417912	0.5717874	1.0	2535	tags=25%, list=14%, signal=29%
GO_CHROMOSOME_ORGANIZATION_INVOLVED_IN_MEIOTIC_CELL_CYCLE	GO_CHROMOSOME_ORGANIZATION_INVOLVED_IN_MEIOTIC_CELL_CYCLE		39	0.25158426	1.0323075	0.36397058	0.5729558	1.0	4812	tags=46%, list=27%, signal=63%
GO_CELLULAR_RESPONSE_TO_TOXIC_SUBSTANCE	GO_CELLULAR_RESPONSE_TO_TOXIC_SUBSTANCE		24	0.28092661	1.0311118	0.37676057	0.5754578	1.0	3705	tags=38%, list=21%, signal=47%
GO_HIGH_DENSITY_LIPOPROTEIN_PARTICLE_REMODELING	GO_HIGH_DENSITY_LIPOPROTEIN_PARTICLE_REMODELING		15	0.33370763	1.0310307	0.3757764	0.57511276	1.0	848	tags=20%, list=5%, signal=21%
GO_HOMEOSTASIS_OF_NUMBER_OF_CELLS	GO_HOMEOSTASIS_OF_NUMBER_OF_CELLS		166	0.19052798	1.0309176	0.31858408	0.57489306	1.0	2678	tags=20%, list=15%, signal=24%
GO_SMOOTH_MUSCLE_CELL_DIFFERENTIATION	GO_SMOOTH_MUSCLE_CELL_DIFFERENTIATION		28	0.2726307	1.0302436	0.41403508	0.57610375	1.0	2985	tags=29%, list=17%, signal=34%
GO_NEUTROPHIL_MEDIATED_IMMUNITY	GO_NEUTROPHIL_MEDIATED_IMMUNITY		21	0.2973516	1.0293133	0.39751554	0.5779741	1.0	3116	tags=29%, list=18%, signal=35%
GO_RESPONSE_TO_TEMPERATURE_STIMULUS	GO_RESPONSE_TO_TEMPERATURE_STIMULUS		137	0.19086371	1.0289631	0.43835616	0.5783878	1.0	2784	tags=24%, list=16%, signal=28%
GO_TRABECULA_MORPHOGENESIS	GO_TRABECULA_MORPHOGENESIS		37	0.25115195	1.0288178	0.4105263	0.5782883	1.0	2716	tags=24%, list=15%, signal=29%
GO_RETINA_HOMEOSTASIS	GO_RETINA_HOMEOSTASIS		57	0.23410606	1.0287033	0.4	0.57809156	1.0	1874	tags=16%, list=11%, signal=18%
GO_NEGATIVE_REGULATION_OF_SECRETION	GO_NEGATIVE_REGULATION_OF_SECRETION		180	0.18635045	1.0278234	0.38317758	0.5798251	1.0	2747	tags=22%, list=16%, signal=25%
GO_POSITIVE_REGULATION_OF_NUCLEOTIDE_METABOLIC_PROCESS	GO_POSITIVE_REGULATION_OF_NUCLEOTIDE_METABOLIC_PROCESS		113	0.20350094	1.0272171	0.3561644	0.5808292	1.0	2883	tags=22%, list=16%, signal=26%
GO_CELL_COMMUNICATION_INVOLVED_IN_CARDIAC_CONDUCTION	GO_CELL_COMMUNICATION_INVOLVED_IN_CARDIAC_CONDUCTION		35	0.25292966	1.0262642	0.38955823	0.5827442	1.0	2897	tags=29%, list=16%, signal=34%
GO_TUBE_MORPHOGENESIS	GO_TUBE_MORPHOGENESIS		317	0.17461857	1.0261327	0.30232558	0.58259445	1.0	1590	tags=14%, list=9%, signal=15%
GO_POSITIVE_REGULATION_OF_HEART_RATE	GO_POSITIVE_REGULATION_OF_HEART_RATE		22	0.2852539	1.0258814	0.41914192	0.5827452	1.0	2367	tags=27%, list=13%, signal=31%
GO_REGULATION_OF_OXIDATIVE_STRESS_INDUCED_CELL_DEATH	GO_REGULATION_OF_OXIDATIVE_STRESS_INDUCED_CELL_DEATH		41	0.2472363	1.0257716	0.40839696	0.582518	1.0	2678	tags=24%, list=15%, signal=29%
GO_SALIVARY_GLAND_DEVELOPMENT	GO_SALIVARY_GLAND_DEVELOPMENT		31	0.2614187	1.0249344	0.3843648	0.58411884	1.0	1147	tags=16%, list=7%, signal=17%
GO_POSITIVE_REGULATION_OF_INTERFERON_ALPHA_PRODUCTION	GO_POSITIVE_REGULATION_OF_INTERFERON_ALPHA_PRODUCTION		16	0.3182599	1.0246882	0.39873418	0.5842972	1.0	1177	tags=19%, list=7%, signal=20%
GO_FLUID_TRANSPORT	GO_FLUID_TRANSPORT		25	0.2806958	1.0238148	0.39072847	0.58608735	1.0	1180	tags=16%, list=7%, signal=17%
GO_PEPTIDYL_TYROSINE_AUTOPHOSPHORYLATION	GO_PEPTIDYL_TYROSINE_AUTOPHOSPHORYLATION		39	0.25018698	1.0237606	0.3878327	0.58572084	1.0	5353	tags=54%, list=30%, signal=77%
GO_REGULATION_OF_TRANSMEMBRANE_RECEPTOR_PROTEIN_SERINE_THREONINE_KINASE_SIGNALING_PATHWAY	GO_REGULATION_OF_TRANSMEMBRANE_RECEPTOR_PROTEIN_SERINE_THREONINE_KINASE_SIGNALING_PATHWAY		194	0.18317081	1.0237485	0.3873874	0.58523893	1.0	2423	tags=19%, list=14%, signal=22%
GO_POSITIVE_REGULATION_OF_CALCIUM_ION_TRANSPORT	GO_POSITIVE_REGULATION_OF_CALCIUM_ION_TRANSPORT		99	0.20733741	1.0237017	0.4379085	0.58488435	1.0	3839	tags=30%, list=22%, signal=39%
GO_CELLULAR_RESPONSE_TO_ABIOTIC_STIMULUS	GO_CELLULAR_RESPONSE_TO_ABIOTIC_STIMULUS		246	0.17689745	1.0235542	0.41095892	0.5848013	1.0	2678	tags=21%, list=15%, signal=25%
GO_REGULATION_OF_HEART_CONTRACTION	GO_REGULATION_OF_HEART_CONTRACTION		208	0.18418244	1.0235013	0.38202247	0.58443314	1.0	2905	tags=23%, list=16%, signal=27%
GO_POSITIVE_REGULATION_OF_ADAPTIVE_IMMUNE_RESPONSE	GO_POSITIVE_REGULATION_OF_ADAPTIVE_IMMUNE_RESPONSE		68	0.22568925	1.0231439	0.40625	0.5849009	1.0	4167	tags=32%, list=24%, signal=42%
GO_RESPONSE_TO_PROSTAGLANDIN_E	GO_RESPONSE_TO_PROSTAGLANDIN_E		25	0.27434382	1.0227036	0.43729904	0.5855655	1.0	1882	tags=24%, list=11%, signal=27%
GO_PROTEIN_SECRETION	GO_PROTEIN_SECRETION		106	0.20579655	1.0222908	0.43225807	0.58608365	1.0	2967	tags=23%, list=17%, signal=27%
GO_REGULATION_OF_INTERFERON_ALPHA_PRODUCTION	GO_REGULATION_OF_INTERFERON_ALPHA_PRODUCTION		19	0.2892718	1.0219537	0.41639343	0.5865009	1.0	1177	tags=16%, list=7%, signal=17%
GO_AXIS_SPECIFICATION	GO_AXIS_SPECIFICATION		86	0.20496993	1.021775	0.38202247	0.5864581	1.0	1436	tags=13%, list=8%, signal=14%
GO_COPULATION	GO_COPULATION		16	0.31089318	1.0215431	0.43283582	0.58652204	1.0	3254	tags=38%, list=18%, signal=46%
GO_REGULATION_OF_INTERLEUKIN_1_BETA_PRODUCTION	GO_REGULATION_OF_INTERLEUKIN_1_BETA_PRODUCTION		45	0.24474578	1.0213819	0.3873874	0.5864565	1.0	3401	tags=29%, list=19%, signal=36%
GO_REGULATION_OF_INTERLEUKIN_6_PRODUCTION	GO_REGULATION_OF_INTERLEUKIN_6_PRODUCTION		93	0.2037269	1.0211574	0.44385028	0.58649033	1.0	3170	tags=26%, list=18%, signal=31%
GO_POSITIVE_REGULATION_OF_LYMPHOCYTE_MIGRATION	GO_POSITIVE_REGULATION_OF_LYMPHOCYTE_MIGRATION		26	0.27292717	1.0210795	0.44200626	0.5862072	1.0	3826	tags=27%, list=22%, signal=34%
GO_NEGATIVE_REGULATION_OF_MEIOTIC_CELL_CYCLE	GO_NEGATIVE_REGULATION_OF_MEIOTIC_CELL_CYCLE		17	0.31042406	1.0209712	0.40947077	0.5859745	1.0	3741	tags=35%, list=21%, signal=45%
GO_TISSUE_MIGRATION	GO_TISSUE_MIGRATION		79	0.2066434	1.0192205	0.39779004	0.58995086	1.0	1099	tags=11%, list=6%, signal=12%
GO_LIPOPROTEIN_METABOLIC_PROCESS	GO_LIPOPROTEIN_METABOLIC_PROCESS		120	0.19764139	1.0191991	0.38157895	0.5895082	1.0	3473	tags=29%, list=20%, signal=36%
GO_EATING_BEHAVIOR	GO_EATING_BEHAVIOR		24	0.27687758	1.0189412	0.3888889	0.5897031	1.0	542	tags=13%, list=3%, signal=13%
GO_SPERM_MOTILITY	GO_SPERM_MOTILITY		37	0.25030655	1.0179229	0.40392157	0.59182113	1.0	2266	tags=24%, list=13%, signal=28%
GO_REGULATION_OF_SYNAPTIC_VESICLE_TRANSPORT	GO_REGULATION_OF_SYNAPTIC_VESICLE_TRANSPORT		29	0.27199456	1.0176357	0.3970588	0.59205264	1.0	1975	tags=24%, list=11%, signal=27%
GO_DIVALENT_INORGANIC_CATION_TRANSPORT	GO_DIVALENT_INORGANIC_CATION_TRANSPORT		245	0.17645803	1.0166768	0.37878788	0.5939162	1.0	2827	tags=23%, list=16%, signal=27%
GO_DRUG_TRANSMEMBRANE_TRANSPORT	GO_DRUG_TRANSMEMBRANE_TRANSPORT		19	0.2925335	1.0150243	0.41455695	0.5976366	1.0	4614	tags=47%, list=26%, signal=64%
GO_REGULATION_OF_CATENIN_IMPORT_INTO_NUCLEUS	GO_REGULATION_OF_CATENIN_IMPORT_INTO_NUCLEUS		27	0.26838046	1.0149087	0.44630873	0.5974307	1.0	1065	tags=15%, list=6%, signal=16%
GO_PROTEIN_LIPID_COMPLEX_SUBUNIT_ORGANIZATION	GO_PROTEIN_LIPID_COMPLEX_SUBUNIT_ORGANIZATION		36	0.24842022	1.0146466	0.43055555	0.59757745	1.0	848	tags=14%, list=5%, signal=15%
GO_RENAL_SYSTEM_PROCESS	GO_RENAL_SYSTEM_PROCESS		96	0.20804636	1.0143634	0.41530055	0.59782124	1.0	3567	tags=28%, list=20%, signal=35%
GO_PLASMA_MEMBRANE_FUSION	GO_PLASMA_MEMBRANE_FUSION		20	0.28984582	1.0141717	0.41860464	0.5977972	1.0	1935	tags=25%, list=11%, signal=28%
GO_ORGANELLE_MEMBRANE_FUSION	GO_ORGANELLE_MEMBRANE_FUSION		91	0.20658466	1.0132314	0.44919786	0.5997443	1.0	3678	tags=29%, list=21%, signal=36%
GO_REGULATION_OF_CELL_SHAPE	GO_REGULATION_OF_CELL_SHAPE		134	0.1936357	1.0127689	0.442029	0.6004456	1.0	1899	tags=14%, list=11%, signal=16%
GO_CEREBELLAR_CORTEX_FORMATION	GO_CEREBELLAR_CORTEX_FORMATION		21	0.2933998	1.0127364	0.4075235	0.6000024	1.0	3732	tags=38%, list=21%, signal=48%
GO_REGULATION_OF_TRANSCRIPTION_FACTOR_IMPORT_INTO_NUCLEUS	GO_REGULATION_OF_TRANSCRIPTION_FACTOR_IMPORT_INTO_NUCLEUS		90	0.20693266	1.012688	0.4329897	0.5996045	1.0	2712	tags=22%, list=15%, signal=26%
GO_REGULATION_OF_FATTY_ACID_METABOLIC_PROCESS	GO_REGULATION_OF_FATTY_ACID_METABOLIC_PROCESS		84	0.20747541	1.012285	0.4314721	0.6000795	1.0	2572	tags=21%, list=15%, signal=25%
GO_REGULATION_OF_MYELOID_LEUKOCYTE_DIFFERENTIATION	GO_REGULATION_OF_MYELOID_LEUKOCYTE_DIFFERENTIATION		97	0.2059739	1.0118991	0.40236688	0.6006272	1.0	5052	tags=38%, list=29%, signal=53%
GO_REGULATION_OF_GLUCOSE_IMPORT	GO_REGULATION_OF_GLUCOSE_IMPORT		56	0.22945455	1.0116668	0.4423963	0.6007475	1.0	4277	tags=38%, list=24%, signal=49%
GO_CAMP_MEDIATED_SIGNALING	GO_CAMP_MEDIATED_SIGNALING		35	0.25050142	1.0107743	0.42181817	0.6024486	1.0	3166	tags=29%, list=18%, signal=35%
GO_LONG_TERM_SYNAPTIC_DEPRESSION	GO_LONG_TERM_SYNAPTIC_DEPRESSION		15	0.3211812	1.0106767	0.4228395	0.60219896	1.0	3690	tags=33%, list=21%, signal=42%
GO_IMPORT_INTO_CELL	GO_IMPORT_INTO_CELL		36	0.25333917	1.0106375	0.40977442	0.6017943	1.0	3226	tags=31%, list=18%, signal=37%
GO_CELLULAR_RESPONSE_TO_PROSTAGLANDIN_E_STIMULUS	GO_CELLULAR_RESPONSE_TO_PROSTAGLANDIN_E_STIMULUS		18	0.2979166	1.0094512	0.44078946	0.60444534	1.0	1882	tags=28%, list=11%, signal=31%
GO_SYNAPTIC_TRANSMISSION_CHOLINERGIC	GO_SYNAPTIC_TRANSMISSION_CHOLINERGIC		34	0.2566159	1.0090852	0.4501845	0.6049632	1.0	2996	tags=26%, list=17%, signal=32%
GO_LUNG_CELL_DIFFERENTIATION	GO_LUNG_CELL_DIFFERENTIATION		25	0.26902786	1.0076004	0.44299674	0.6083775	1.0	3264	tags=32%, list=19%, signal=39%
GO_REGULATION_OF_MYELOID_CELL_DIFFERENTIATION	GO_REGULATION_OF_MYELOID_CELL_DIFFERENTIATION		168	0.18649009	1.0069832	0.4857143	0.6094157	1.0	2459	tags=17%, list=14%, signal=20%
GO_RETINA_LAYER_FORMATION	GO_RETINA_LAYER_FORMATION		22	0.28661248	1.0069333	0.42391303	0.6090263	1.0	2697	tags=27%, list=15%, signal=32%
GO_CARDIAC_MUSCLE_CELL_ACTION_POTENTIAL	GO_CARDIAC_MUSCLE_CELL_ACTION_POTENTIAL		34	0.2481543	1.0068214	0.45882353	0.6088332	1.0	2897	tags=26%, list=16%, signal=32%
GO_REGULATION_OF_POTASSIUM_ION_TRANSPORT	GO_REGULATION_OF_POTASSIUM_ION_TRANSPORT		80	0.20840232	1.0066856	0.43434343	0.60866386	1.0	1478	tags=14%, list=8%, signal=15%
GO_NEGATIVE_REGULATION_OF_STEROID_METABOLIC_PROCESS	GO_NEGATIVE_REGULATION_OF_STEROID_METABOLIC_PROCESS		23	0.2709362	1.0052795	0.44745764	0.6118438	1.0	4537	tags=39%, list=26%, signal=53%
GO_POSITIVE_REGULATION_OF_ION_TRANSPORT	GO_POSITIVE_REGULATION_OF_ION_TRANSPORT		222	0.1794319	1.0036467	0.43055555	0.6155543	1.0	3254	tags=23%, list=18%, signal=28%
GO_REGULATION_OF_ACTIN_FILAMENT_BASED_MOVEMENT	GO_REGULATION_OF_ACTIN_FILAMENT_BASED_MOVEMENT		32	0.2504607	1.003296	0.44787645	0.6159724	1.0	2384	tags=22%, list=14%, signal=25%
GO_REGULATION_OF_RECEPTOR_MEDIATED_ENDOCYTOSIS	GO_REGULATION_OF_RECEPTOR_MEDIATED_ENDOCYTOSIS		76	0.20949945	1.002788	0.43814433	0.616838	1.0	3368	tags=28%, list=19%, signal=34%
GO_BILE_ACID_BIOSYNTHETIC_PROCESS	GO_BILE_ACID_BIOSYNTHETIC_PROCESS		20	0.29491255	1.0020082	0.42628205	0.61829895	1.0	2969	tags=35%, list=17%, signal=42%
GO_MORPHOGENESIS_OF_AN_EPITHELIAL_SHEET	GO_MORPHOGENESIS_OF_AN_EPITHELIAL_SHEET		40	0.24064833	1.0017072	0.46341464	0.6185272	1.0	3592	tags=30%, list=20%, signal=38%
GO_POLYOL_BIOSYNTHETIC_PROCESS	GO_POLYOL_BIOSYNTHETIC_PROCESS		26	0.27183416	1.0005922	0.47686833	0.62091386	1.0	2909	tags=27%, list=16%, signal=32%
GO_NEURAL_TUBE_PATTERNING	GO_NEURAL_TUBE_PATTERNING		32	0.2578475	0.9998326	0.4413793	0.62227273	1.0	1590	tags=19%, list=9%, signal=21%
GO_RESPONSE_TO_OSMOTIC_STRESS	GO_RESPONSE_TO_OSMOTIC_STRESS		61	0.21572335	0.99946034	0.42982456	0.6227937	1.0	2678	tags=23%, list=15%, signal=27%
GO_NEGATIVE_REGULATION_OF_RECEPTOR_ACTIVITY	GO_NEGATIVE_REGULATION_OF_RECEPTOR_ACTIVITY		29	0.26183525	0.9989321	0.45833334	0.6237079	1.0	3226	tags=31%, list=18%, signal=38%
GO_POSITIVE_REGULATION_OF_SODIUM_ION_TRANSPORT	GO_POSITIVE_REGULATION_OF_SODIUM_ION_TRANSPORT		32	0.2565757	0.99837315	0.4384058	0.62465954	1.0	2308	tags=16%, list=13%, signal=18%
GO_CENTRAL_NERVOUS_SYSTEM_PROJECTION_NEURON_AXONOGENESIS	GO_CENTRAL_NERVOUS_SYSTEM_PROJECTION_NEURON_AXONOGENESIS		22	0.28207302	0.99832386	0.4423676	0.62424785	1.0	4374	tags=50%, list=25%, signal=66%
GO_MODIFICATION_OF_MORPHOLOGY_OR_PHYSIOLOGY_OF_OTHER_ORGANISM	GO_MODIFICATION_OF_MORPHOLOGY_OR_PHYSIOLOGY_OF_OTHER_ORGANISM		95	0.19725953	0.9982197	0.46875	0.62398	1.0	3705	tags=34%, list=21%, signal=42%
GO_NEGATIVE_REGULATION_OF_ERK1_AND_ERK2_CASCADE	GO_NEGATIVE_REGULATION_OF_ERK1_AND_ERK2_CASCADE		51	0.22635545	0.9978981	0.48028675	0.6242573	1.0	1721	tags=18%, list=10%, signal=19%
GO_REGULATION_OF_FATTY_ACID_BIOSYNTHETIC_PROCESS	GO_REGULATION_OF_FATTY_ACID_BIOSYNTHETIC_PROCESS		35	0.24813524	0.99777466	0.46153846	0.62404156	1.0	3381	tags=31%, list=19%, signal=39%
GO_ESTABLISHMENT_OF_EPITHELIAL_CELL_POLARITY	GO_ESTABLISHMENT_OF_EPITHELIAL_CELL_POLARITY		22	0.27956343	0.9973839	0.45333335	0.62453544	1.0	1548	tags=23%, list=9%, signal=25%
GO_NEURAL_RETINA_DEVELOPMENT	GO_NEURAL_RETINA_DEVELOPMENT		48	0.22689958	0.99709076	0.45652175	0.6248007	1.0	2697	tags=23%, list=15%, signal=27%
GO_POSITIVE_REGULATION_OF_SECRETION	GO_POSITIVE_REGULATION_OF_SECRETION		344	0.16836202	0.99614775	0.4871795	0.6267694	1.0	2760	tags=18%, list=16%, signal=21%
GO_PROTEIN_LOCALIZATION_TO_CELL_SURFACE	GO_PROTEIN_LOCALIZATION_TO_CELL_SURFACE		21	0.28340378	0.99575204	0.46917808	0.6273396	1.0	4212	tags=38%, list=24%, signal=50%
GO_PHOSPHATIDYLCHOLINE_ACYL_CHAIN_REMODELING	GO_PHOSPHATIDYLCHOLINE_ACYL_CHAIN_REMODELING		25	0.26526883	0.99336106	0.4563107	0.6328705	1.0	1810	tags=16%, list=10%, signal=18%
GO_COPPER_ION_TRANSPORT	GO_COPPER_ION_TRANSPORT		20	0.29065374	0.99295354	0.4713376	0.63338643	1.0	417	tags=15%, list=2%, signal=15%
GO_EXECUTION_PHASE_OF_APOPTOSIS	GO_EXECUTION_PHASE_OF_APOPTOSIS		53	0.22225982	0.9925921	0.46875	0.63374645	1.0	2542	tags=25%, list=14%, signal=29%
GO_GAS_TRANSPORT	GO_GAS_TRANSPORT		17	0.2986899	0.99256307	0.4637224	0.63329774	1.0	5079	tags=41%, list=29%, signal=58%
GO_REGULATION_OF_NEURON_MIGRATION	GO_REGULATION_OF_NEURON_MIGRATION		25	0.27271175	0.9921309	0.45487365	0.6339261	1.0	792	tags=12%, list=4%, signal=13%
GO_EYE_DEVELOPMENT	GO_EYE_DEVELOPMENT		303	0.1673378	0.99116355	0.4893617	0.6358847	1.0	2862	tags=19%, list=16%, signal=22%
GO_BODY_FLUID_SECRETION	GO_BODY_FLUID_SECRETION		63	0.2169453	0.9911109	0.47085202	0.63550305	1.0	3191	tags=25%, list=18%, signal=31%
GO_REGULATION_OF_MICROTUBULE_POLYMERIZATION	GO_REGULATION_OF_MICROTUBULE_POLYMERIZATION		30	0.25521746	0.99100244	0.47619048	0.6352459	1.0	2270	tags=23%, list=13%, signal=27%
GO_GLYCOSPHINGOLIPID_BIOSYNTHETIC_PROCESS	GO_GLYCOSPHINGOLIPID_BIOSYNTHETIC_PROCESS		23	0.2768158	0.9906914	0.48453608	0.6355448	1.0	3519	tags=30%, list=20%, signal=38%
GO_POSITIVE_T_CELL_SELECTION	GO_POSITIVE_T_CELL_SELECTION		20	0.29337582	0.9906465	0.47826087	0.6351578	1.0	4322	tags=45%, list=25%, signal=60%
GO_POSITIVE_REGULATION_OF_TISSUE_REMODELING	GO_POSITIVE_REGULATION_OF_TISSUE_REMODELING		21	0.2839247	0.99017316	0.44871795	0.6359178	1.0	4072	tags=43%, list=23%, signal=56%
GO_REGULATION_OF_HORMONE_METABOLIC_PROCESS	GO_REGULATION_OF_HORMONE_METABOLIC_PROCESS		26	0.2652884	0.9893215	0.4574468	0.6377274	1.0	3295	tags=35%, list=19%, signal=43%
GO_COENZYME_METABOLIC_PROCESS	GO_COENZYME_METABOLIC_PROCESS		246	0.1681228	0.9879093	0.4857143	0.6409157	1.0	3070	tags=22%, list=17%, signal=27%
GO_G_PROTEIN_COUPLED_RECEPTOR_SIGNALING_PATHWAY_COUPLED_TO_CYCLIC_NUCLEOTIDE_SECOND_MESSENGER	GO_G_PROTEIN_COUPLED_RECEPTOR_SIGNALING_PATHWAY_COUPLED_TO_CYCLIC_NUCLEOTIDE_SECOND_MESSENGER		137	0.18602376	0.9874092	0.5112782	0.64170426	1.0	3048	tags=21%, list=17%, signal=25%
GO_NEGATIVE_REGULATION_OF_LIPID_BIOSYNTHETIC_PROCESS	GO_NEGATIVE_REGULATION_OF_LIPID_BIOSYNTHETIC_PROCESS		42	0.2337516	0.9871658	0.47368422	0.64181197	1.0	3312	tags=24%, list=19%, signal=29%
GO_REGULATION_OF_MUSCLE_TISSUE_DEVELOPMENT	GO_REGULATION_OF_MUSCLE_TISSUE_DEVELOPMENT		95	0.20078942	0.9862312	0.50609756	0.64376754	1.0	1678	tags=18%, list=10%, signal=20%
GO_CEREBELLAR_PURKINJE_CELL_LAYER_DEVELOPMENT	GO_CEREBELLAR_PURKINJE_CELL_LAYER_DEVELOPMENT		22	0.27891457	0.9860457	0.4522293	0.64371485	1.0	1832	tags=18%, list=10%, signal=20%
GO_RESPONSE_TO_AMMONIUM_ION	GO_RESPONSE_TO_AMMONIUM_ION		46	0.22627926	0.9853892	0.46875	0.64499766	1.0	1259	tags=11%, list=7%, signal=12%
GO_MEIOTIC_CHROMOSOME_SEGREGATION	GO_MEIOTIC_CHROMOSOME_SEGREGATION		48	0.22701003	0.9851788	0.4871795	0.6450218	1.0	4812	tags=44%, list=27%, signal=60%
GO_POSITIVE_REGULATION_OF_CARDIAC_MUSCLE_CELL_PROLIFERATION	GO_POSITIVE_REGULATION_OF_CARDIAC_MUSCLE_CELL_PROLIFERATION		19	0.28837004	0.984494	0.4853801	0.64631486	1.0	1651	tags=21%, list=9%, signal=23%
GO_NEGATIVE_REGULATION_OF_PLATELET_ACTIVATION	GO_NEGATIVE_REGULATION_OF_PLATELET_ACTIVATION		17	0.30489165	0.9837725	0.49698794	0.6476519	1.0	1749	tags=18%, list=10%, signal=20%
GO_B_CELL_ACTIVATION_INVOLVED_IN_IMMUNE_RESPONSE	GO_B_CELL_ACTIVATION_INVOLVED_IN_IMMUNE_RESPONSE		34	0.25012386	0.9820068	0.45381525	0.65184	1.0	3523	tags=29%, list=20%, signal=37%
GO_EXCRETION	GO_EXCRETION		41	0.23579834	0.981841	0.488	0.65174717	1.0	2810	tags=24%, list=16%, signal=29%
GO_RESPONSE_TO_EPINEPHRINE	GO_RESPONSE_TO_EPINEPHRINE		16	0.29998252	0.9813289	0.46381578	0.6526197	1.0	1963	tags=25%, list=11%, signal=28%
GO_POSITIVE_REGULATION_OF_BLOOD_VESSEL_ENDOTHELIAL_CELL_MIGRATION	GO_POSITIVE_REGULATION_OF_BLOOD_VESSEL_ENDOTHELIAL_CELL_MIGRATION		25	0.2612155	0.98100024	0.4532374	0.652941	1.0	916	tags=16%, list=5%, signal=17%
GO_CELL_RECOGNITION	GO_CELL_RECOGNITION		112	0.19099802	0.98069245	0.46206897	0.6532077	1.0	1398	tags=15%, list=8%, signal=16%
GO_NEUROMUSCULAR_JUNCTION_DEVELOPMENT	GO_NEUROMUSCULAR_JUNCTION_DEVELOPMENT		34	0.25041667	0.98019016	0.4912892	0.65395993	1.0	1877	tags=21%, list=11%, signal=23%
GO_POSITIVE_REGULATION_OF_G_PROTEIN_COUPLED_RECEPTOR_PROTEIN_SIGNALING_PATHWAY	GO_POSITIVE_REGULATION_OF_G_PROTEIN_COUPLED_RECEPTOR_PROTEIN_SIGNALING_PATHWAY		21	0.28040883	0.9792087	0.5063291	0.65598404	1.0	1453	tags=24%, list=8%, signal=26%
GO_NEPHRON_EPITHELIUM_DEVELOPMENT	GO_NEPHRON_EPITHELIUM_DEVELOPMENT		91	0.19451727	0.97732323	0.50555557	0.66046405	1.0	1984	tags=15%, list=11%, signal=17%
GO_COBALAMIN_METABOLIC_PROCESS	GO_COBALAMIN_METABOLIC_PROCESS		20	0.28565466	0.97668386	0.4900285	0.6616339	1.0	2440	tags=30%, list=14%, signal=35%
GO_COLUMNAR_CUBOIDAL_EPITHELIAL_CELL_DEVELOPMENT	GO_COLUMNAR_CUBOIDAL_EPITHELIAL_CELL_DEVELOPMENT		46	0.22748692	0.9757464	0.4754717	0.6634995	1.0	2827	tags=24%, list=16%, signal=28%
GO_NEGATIVE_REGULATION_OF_PEPTIDYL_SERINE_PHOSPHORYLATION	GO_NEGATIVE_REGULATION_OF_PEPTIDYL_SERINE_PHOSPHORYLATION		21	0.2795334	0.9756688	0.46938777	0.6631638	1.0	2848	tags=29%, list=16%, signal=34%
GO_CELLULAR_RESPONSE_TO_INTERLEUKIN_1	GO_CELLULAR_RESPONSE_TO_INTERLEUKIN_1		82	0.19970092	0.97498363	0.5408163	0.6644898	1.0	3757	tags=32%, list=21%, signal=40%
GO_POSITIVE_REGULATION_OF_MYELOID_LEUKOCYTE_DIFFERENTIATION	GO_POSITIVE_REGULATION_OF_MYELOID_LEUKOCYTE_DIFFERENTIATION		45	0.22657499	0.9747588	0.5113636	0.66457355	1.0	4400	tags=36%, list=25%, signal=47%
GO_SYNAPTIC_VESICLE_CYCLE	GO_SYNAPTIC_VESICLE_CYCLE		86	0.19681023	0.9740585	0.51960784	0.6658498	1.0	3400	tags=24%, list=19%, signal=30%
GO_B_CELL_RECEPTOR_SIGNALING_PATHWAY	GO_B_CELL_RECEPTOR_SIGNALING_PATHWAY		35	0.2422535	0.97403556	0.5243056	0.6653662	1.0	5333	tags=43%, list=30%, signal=61%
GO_POSITIVE_REGULATION_OF_NF_KAPPAB_TRANSCRIPTION_FACTOR_ACTIVITY	GO_POSITIVE_REGULATION_OF_NF_KAPPAB_TRANSCRIPTION_FACTOR_ACTIVITY		131	0.18239337	0.97389704	0.556391	0.66516936	1.0	2650	tags=20%, list=15%, signal=23%
GO_HOMOLOGOUS_CHROMOSOME_SEGREGATION	GO_HOMOLOGOUS_CHROMOSOME_SEGREGATION		36	0.23987193	0.9736287	0.52238804	0.6653518	1.0	4812	tags=42%, list=27%, signal=57%
GO_EPITHELIAL_CELL_FATE_COMMITMENT	GO_EPITHELIAL_CELL_FATE_COMMITMENT		15	0.30984417	0.9727856	0.47560975	0.6669729	1.0	1070	tags=13%, list=6%, signal=14%
GO_POSITIVE_REGULATION_OF_CYTOKINE_PRODUCTION_INVOLVED_IN_IMMUNE_RESPONSE	GO_POSITIVE_REGULATION_OF_CYTOKINE_PRODUCTION_INVOLVED_IN_IMMUNE_RESPONSE		30	0.25166118	0.9725848	0.50553507	0.66693103	1.0	1674	tags=17%, list=9%, signal=18%
GO_REPLACEMENT_OSSIFICATION	GO_REPLACEMENT_OSSIFICATION		25	0.26202694	0.97221136	0.48375452	0.6673494	1.0	2950	tags=32%, list=17%, signal=38%
GO_TRICARBOXYLIC_ACID_METABOLIC_PROCESS	GO_TRICARBOXYLIC_ACID_METABOLIC_PROCESS		36	0.23999871	0.97175604	0.45848376	0.66790384	1.0	528	tags=11%, list=3%, signal=11%
GO_NEGATIVE_REGULATION_OF_CELL_SUBSTRATE_ADHESION	GO_NEGATIVE_REGULATION_OF_CELL_SUBSTRATE_ADHESION		50	0.21865512	0.97162056	0.51046026	0.6676985	1.0	4074	tags=34%, list=23%, signal=44%
GO_REGULATION_OF_INTERLEUKIN_12_PRODUCTION	GO_REGULATION_OF_INTERLEUKIN_12_PRODUCTION		51	0.21703592	0.9715913	0.53521127	0.6672455	1.0	5006	tags=43%, list=28%, signal=60%
GO_CYCLIC_NUCLEOTIDE_BIOSYNTHETIC_PROCESS	GO_CYCLIC_NUCLEOTIDE_BIOSYNTHETIC_PROCESS		29	0.2527336	0.97129446	0.4848485	0.66749233	1.0	1089	tags=14%, list=6%, signal=15%
GO_ENDOTHELIAL_CELL_MIGRATION	GO_ENDOTHELIAL_CELL_MIGRATION		54	0.22493865	0.97112036	0.50214595	0.6674553	1.0	1099	tags=13%, list=6%, signal=14%
GO_CHRONIC_INFLAMMATORY_RESPONSE	GO_CHRONIC_INFLAMMATORY_RESPONSE		15	0.29933718	0.9706934	0.50755286	0.66802037	1.0	4041	tags=33%, list=23%, signal=43%
GO_REGULATION_OF_INTERLEUKIN_13_PRODUCTION	GO_REGULATION_OF_INTERLEUKIN_13_PRODUCTION		15	0.30157208	0.97044796	0.4815864	0.6681787	1.0	3098	tags=33%, list=18%, signal=40%
GO_REGULATION_OF_PHAGOCYTOSIS	GO_REGULATION_OF_PHAGOCYTOSIS		66	0.21325639	0.9699836	0.5070422	0.6688498	1.0	3305	tags=26%, list=19%, signal=32%
GO_REGULATION_OF_SYNAPTIC_TRANSMISSION_GLUTAMATERGIC	GO_REGULATION_OF_SYNAPTIC_TRANSMISSION_GLUTAMATERGIC		48	0.21689609	0.968795	0.50209206	0.67134035	1.0	3455	tags=27%, list=20%, signal=34%
GO_STEROID_BIOSYNTHETIC_PROCESS	GO_STEROID_BIOSYNTHETIC_PROCESS		106	0.19222213	0.9686092	0.5	0.6713011	1.0	2985	tags=22%, list=17%, signal=26%
GO_NEGATIVE_REGULATION_OF_MULTI_ORGANISM_PROCESS	GO_NEGATIVE_REGULATION_OF_MULTI_ORGANISM_PROCESS		137	0.18200043	0.96795684	0.525	0.67244846	1.0	3647	tags=27%, list=21%, signal=34%
GO_SPECIFICATION_OF_SYMMETRY	GO_SPECIFICATION_OF_SYMMETRY		108	0.19276492	0.96785533	0.5925926	0.6721772	1.0	1548	tags=14%, list=9%, signal=15%
GO_REGULATION_OF_DENDRITE_MORPHOGENESIS	GO_REGULATION_OF_DENDRITE_MORPHOGENESIS		72	0.20586626	0.9676291	0.52061856	0.6722037	1.0	1631	tags=18%, list=9%, signal=20%
GO_NEGATIVE_REGULATION_OF_ION_TRANSPORT	GO_NEGATIVE_REGULATION_OF_ION_TRANSPORT		119	0.18812972	0.96753263	0.53289473	0.6719361	1.0	3075	tags=21%, list=17%, signal=25%
GO_MOVEMENT_IN_ENVIRONMENT_OF_OTHER_ORGANISM_INVOLVED_IN_SYMBIOTIC_INTERACTION	GO_MOVEMENT_IN_ENVIRONMENT_OF_OTHER_ORGANISM_INVOLVED_IN_SYMBIOTIC_INTERACTION		80	0.20301995	0.967176	0.5473684	0.6724303	1.0	3089	tags=25%, list=18%, signal=30%
GO_SENSORY_PERCEPTION_OF_TEMPERATURE_STIMULUS	GO_SENSORY_PERCEPTION_OF_TEMPERATURE_STIMULUS		19	0.28106496	0.9666121	0.46802327	0.67339426	1.0	2784	tags=42%, list=16%, signal=50%
GO_TRANSMISSION_OF_NERVE_IMPULSE	GO_TRANSMISSION_OF_NERVE_IMPULSE		48	0.22154544	0.9663865	0.5425101	0.67343456	1.0	3455	tags=29%, list=20%, signal=36%
GO_REGULATION_OF_NIK_NF_KAPPAB_SIGNALING	GO_REGULATION_OF_NIK_NF_KAPPAB_SIGNALING		40	0.22928014	0.9663102	0.47565544	0.673142	1.0	4047	tags=35%, list=23%, signal=45%
GO_NEGATIVE_REGULATION_OF_VIRAL_PROCESS	GO_NEGATIVE_REGULATION_OF_VIRAL_PROCESS		83	0.19737616	0.96627647	0.56684494	0.67271775	1.0	4439	tags=34%, list=25%, signal=45%
GO_AMINO_ACID_TRANSPORT	GO_AMINO_ACID_TRANSPORT		117	0.19067404	0.96626776	0.58787876	0.6722051	1.0	2186	tags=17%, list=12%, signal=19%
GO_REGULATION_OF_CELLULAR_RESPONSE_TO_TRANSFORMING_GROWTH_FACTOR_BETA_STIMULUS	GO_REGULATION_OF_CELLULAR_RESPONSE_TO_TRANSFORMING_GROWTH_FACTOR_BETA_STIMULUS		94	0.19084819	0.965926	0.56647396	0.6725619	1.0	3411	tags=27%, list=19%, signal=33%
GO_REGULATION_OF_CALCIUM_ION_TRANSPORT_INTO_CYTOSOL	GO_REGULATION_OF_CALCIUM_ION_TRANSPORT_INTO_CYTOSOL		86	0.19667578	0.9643302	0.4814815	0.67614776	1.0	3254	tags=24%, list=18%, signal=30%
GO_PHOSPHATIDYLINOSITOL_METABOLIC_PROCESS	GO_PHOSPHATIDYLINOSITOL_METABOLIC_PROCESS		184	0.1725341	0.9638971	0.5966387	0.6767373	1.0	3444	tags=25%, list=20%, signal=31%
GO_REGULATION_OF_CYTOKINE_PRODUCTION_INVOLVED_IN_IMMUNE_RESPONSE	GO_REGULATION_OF_CYTOKINE_PRODUCTION_INVOLVED_IN_IMMUNE_RESPONSE		54	0.21560821	0.963322	0.5198238	0.6776895	1.0	4601	tags=37%, list=26%, signal=50%
GO_ACTIVATION_OF_MAPK_ACTIVITY	GO_ACTIVATION_OF_MAPK_ACTIVITY		132	0.18465267	0.96237725	0.58	0.67954355	1.0	2798	tags=21%, list=16%, signal=25%
GO_MUSCLE_STRUCTURE_DEVELOPMENT	GO_MUSCLE_STRUCTURE_DEVELOPMENT		396	0.15870082	0.95930094	0.6969697	0.68689406	1.0	3161	tags=20%, list=18%, signal=24%
GO_POSITIVE_REGULATION_OF_STRIATED_MUSCLE_CONTRACTION	GO_POSITIVE_REGULATION_OF_STRIATED_MUSCLE_CONTRACTION		15	0.2947792	0.9592767	0.49526814	0.68642014	1.0	2270	tags=27%, list=13%, signal=31%
GO_REGULATION_OF_CARDIAC_MUSCLE_TISSUE_DEVELOPMENT	GO_REGULATION_OF_CARDIAC_MUSCLE_TISSUE_DEVELOPMENT		47	0.22316062	0.95917904	0.5319149	0.6861442	1.0	1678	tags=19%, list=10%, signal=21%
GO_CAMP_BIOSYNTHETIC_PROCESS	GO_CAMP_BIOSYNTHETIC_PROCESS		16	0.29570016	0.9589796	0.49117646	0.68609047	1.0	706	tags=13%, list=4%, signal=13%
GO_POSITIVE_REGULATION_OF_POTASSIUM_ION_TRANSMEMBRANE_TRANSPORT	GO_POSITIVE_REGULATION_OF_POTASSIUM_ION_TRANSMEMBRANE_TRANSPORT		26	0.26269805	0.9585836	0.53872055	0.6866007	1.0	3624	tags=35%, list=21%, signal=44%
GO_REGULATION_OF_PROTEIN_IMPORT_INTO_NUCLEUS_TRANSLOCATION	GO_REGULATION_OF_PROTEIN_IMPORT_INTO_NUCLEUS_TRANSLOCATION		21	0.27831033	0.9583684	0.50340134	0.6866586	1.0	1208	tags=19%, list=7%, signal=20%
GO_POSITIVE_REGULATION_OF_PROTEIN_COMPLEX_DISASSEMBLY	GO_POSITIVE_REGULATION_OF_PROTEIN_COMPLEX_DISASSEMBLY		22	0.27402377	0.9580687	0.4969697	0.6868825	1.0	1173	tags=18%, list=7%, signal=19%
GO_REGULATION_OF_AXON_GUIDANCE	GO_REGULATION_OF_AXON_GUIDANCE		38	0.2349373	0.9576646	0.5	0.687345	1.0	3412	tags=26%, list=19%, signal=33%
GO_REGULATION_OF_MYOBLAST_FUSION	GO_REGULATION_OF_MYOBLAST_FUSION		15	0.29254505	0.95712006	0.5192878	0.6882369	1.0	296	tags=13%, list=2%, signal=14%
GO_VIRAL_GENOME_REPLICATION	GO_VIRAL_GENOME_REPLICATION		19	0.27390566	0.9551166	0.52905196	0.6929006	1.0	1684	tags=26%, list=10%, signal=29%
GO_REGULATION_OF_DOPAMINE_SECRETION	GO_REGULATION_OF_DOPAMINE_SECRETION		19	0.27336147	0.9547127	0.47878787	0.69338936	1.0	3957	tags=37%, list=22%, signal=47%
GO_DETECTION_OF_TEMPERATURE_STIMULUS	GO_DETECTION_OF_TEMPERATURE_STIMULUS		16	0.29649523	0.95426655	0.5272727	0.69401896	1.0	2784	tags=44%, list=16%, signal=52%
GO_NEGATIVE_REGULATION_OF_INTRACELLULAR_STEROID_HORMONE_RECEPTOR_SIGNALING_PATHWAY	GO_NEGATIVE_REGULATION_OF_INTRACELLULAR_STEROID_HORMONE_RECEPTOR_SIGNALING_PATHWAY		28	0.26414314	0.95425755	0.48172757	0.6935051	1.0	2338	tags=25%, list=13%, signal=29%
GO_SECONDARY_METABOLIC_PROCESS	GO_SECONDARY_METABOLIC_PROCESS		47	0.22400531	0.95418257	0.5466102	0.69315904	1.0	2547	tags=21%, list=14%, signal=25%
GO_REGULATION_OF_CELL_CYCLE_CHECKPOINT	GO_REGULATION_OF_CELL_CYCLE_CHECKPOINT		26	0.26129892	0.9538713	0.4689441	0.69341654	1.0	1080	tags=19%, list=6%, signal=20%
GO_REGULATION_OF_RECEPTOR_RECYCLING	GO_REGULATION_OF_RECEPTOR_RECYCLING		19	0.28972846	0.95370257	0.5066225	0.6933476	1.0	1432	tags=26%, list=8%, signal=29%
GO_ANION_HOMEOSTASIS	GO_ANION_HOMEOSTASIS		39	0.2255574	0.95305526	0.5387755	0.6945721	1.0	1755	tags=18%, list=10%, signal=20%
GO_REGULATION_OF_PROTEIN_IMPORT	GO_REGULATION_OF_PROTEIN_IMPORT		175	0.1752481	0.952947	0.6060606	0.6942927	1.0	900	tags=10%, list=5%, signal=11%
GO_REGULATION_OF_SODIUM_ION_TRANSPORT	GO_REGULATION_OF_SODIUM_ION_TRANSPORT		72	0.20338657	0.952401	0.549763	0.69508886	1.0	2384	tags=17%, list=14%, signal=19%
GO_REGULATION_OF_RENAL_SYSTEM_PROCESS	GO_REGULATION_OF_RENAL_SYSTEM_PROCESS		36	0.23433869	0.95238626	0.5252918	0.6945998	1.0	3757	tags=33%, list=21%, signal=42%
GO_CELLULAR_RESPONSE_TO_EXTRACELLULAR_STIMULUS	GO_CELLULAR_RESPONSE_TO_EXTRACELLULAR_STIMULUS		177	0.17118928	0.95224965	0.65789473	0.69435793	1.0	3226	tags=24%, list=18%, signal=29%
GO_POSITIVE_REGULATION_OF_CIRCADIAN_RHYTHM	GO_POSITIVE_REGULATION_OF_CIRCADIAN_RHYTHM		18	0.29310724	0.95203847	0.534202	0.6943541	1.0	399	tags=11%, list=2%, signal=11%
GO_PROTEIN_KINASE_B_SIGNALING	GO_PROTEIN_KINASE_B_SIGNALING		34	0.23715663	0.95085955	0.5477032	0.69678617	1.0	4313	tags=41%, list=24%, signal=54%
GO_POSITIVE_REGULATION_OF_ALCOHOL_BIOSYNTHETIC_PROCESS	GO_POSITIVE_REGULATION_OF_ALCOHOL_BIOSYNTHETIC_PROCESS		20	0.26962078	0.9498312	0.553125	0.6988112	1.0	4041	tags=35%, list=23%, signal=45%
GO_REGULATION_OF_TOLL_LIKE_RECEPTOR_4_SIGNALING_PATHWAY	GO_REGULATION_OF_TOLL_LIKE_RECEPTOR_4_SIGNALING_PATHWAY		17	0.29037797	0.9492343	0.5261708	0.69978786	1.0	2774	tags=29%, list=16%, signal=35%
GO_RESPONSE_TO_COCAINE	GO_RESPONSE_TO_COCAINE		43	0.22237487	0.94911724	0.55859375	0.699519	1.0	1753	tags=19%, list=10%, signal=21%
GO_REGULATION_OF_G_PROTEIN_COUPLED_RECEPTOR_PROTEIN_SIGNALING_PATHWAY	GO_REGULATION_OF_G_PROTEIN_COUPLED_RECEPTOR_PROTEIN_SIGNALING_PATHWAY		115	0.1806612	0.9490402	0.56296295	0.6991898	1.0	2899	tags=22%, list=16%, signal=26%
GO_REGULATION_OF_VIRAL_GENOME_REPLICATION	GO_REGULATION_OF_VIRAL_GENOME_REPLICATION		69	0.20551987	0.94836414	0.57560974	0.70033664	1.0	2218	tags=20%, list=13%, signal=23%
GO_REGULATION_OF_CALCIUM_MEDIATED_SIGNALING	GO_REGULATION_OF_CALCIUM_MEDIATED_SIGNALING		74	0.19940528	0.9482851	0.57425743	0.7000052	1.0	3863	tags=31%, list=22%, signal=40%
GO_REGULATION_OF_STEROID_METABOLIC_PROCESS	GO_REGULATION_OF_STEROID_METABOLIC_PROCESS		73	0.20169252	0.94602406	0.5637255	0.7053164	1.0	3368	tags=27%, list=19%, signal=34%
GO_ENDODERM_DEVELOPMENT	GO_ENDODERM_DEVELOPMENT		69	0.2027351	0.9454855	0.6017699	0.7061508	1.0	3264	tags=28%, list=19%, signal=34%
GO_NEURON_MATURATION	GO_NEURON_MATURATION		30	0.24600531	0.94514525	0.53649634	0.7063593	1.0	1591	tags=17%, list=9%, signal=18%
GO_ORGAN_INDUCTION	GO_ORGAN_INDUCTION		16	0.28644353	0.945045	0.557423	0.70605326	1.0	1490	tags=25%, list=8%, signal=27%
GO_NEGATIVE_REGULATION_OF_LEUKOCYTE_PROLIFERATION	GO_NEGATIVE_REGULATION_OF_LEUKOCYTE_PROLIFERATION		63	0.20521313	0.9440252	0.5706806	0.70807034	1.0	3420	tags=25%, list=19%, signal=31%
GO_REGULATION_OF_FATTY_ACID_TRANSPORT	GO_REGULATION_OF_FATTY_ACID_TRANSPORT		26	0.24789606	0.9437696	0.54746836	0.7082167	1.0	3039	tags=27%, list=17%, signal=32%
GO_REGULATION_OF_MRNA_CATABOLIC_PROCESS	GO_REGULATION_OF_MRNA_CATABOLIC_PROCESS		24	0.25451827	0.9434562	0.5822368	0.70851487	1.0	804	tags=17%, list=5%, signal=17%
GO_PEPTIDE_CATABOLIC_PROCESS	GO_PEPTIDE_CATABOLIC_PROCESS		22	0.26531383	0.94337034	0.5416667	0.70820814	1.0	2879	tags=32%, list=16%, signal=38%
GO_ANATOMICAL_STRUCTURE_MATURATION	GO_ANATOMICAL_STRUCTURE_MATURATION		38	0.23530681	0.94312364	0.58455884	0.70828396	1.0	2022	tags=18%, list=11%, signal=21%
GO_POSITIVE_REGULATION_OF_INTERLEUKIN_2_PRODUCTION	GO_POSITIVE_REGULATION_OF_INTERLEUKIN_2_PRODUCTION		30	0.24152225	0.9426089	0.5265018	0.70906734	1.0	2547	tags=20%, list=14%, signal=23%
GO_POTASSIUM_ION_HOMEOSTASIS	GO_POTASSIUM_ION_HOMEOSTASIS		18	0.28151214	0.9422482	0.55271566	0.70950997	1.0	2384	tags=28%, list=14%, signal=32%
GO_RECOMBINATIONAL_REPAIR	GO_RECOMBINATIONAL_REPAIR		68	0.19994292	0.94128615	0.5694444	0.7114798	1.0	2893	tags=25%, list=16%, signal=30%
GO_RENAL_TUBULE_DEVELOPMENT	GO_RENAL_TUBULE_DEVELOPMENT		76	0.20115422	0.9412275	0.61734694	0.711078	1.0	1070	tags=12%, list=6%, signal=13%
GO_AMINOGLYCAN_CATABOLIC_PROCESS	GO_AMINOGLYCAN_CATABOLIC_PROCESS		63	0.20861714	0.94097686	0.6055046	0.71117586	1.0	3028	tags=24%, list=17%, signal=29%
GO_VITAMIN_TRANSPORT	GO_VITAMIN_TRANSPORT		29	0.24300782	0.9406296	0.5422535	0.7115062	1.0	3704	tags=28%, list=21%, signal=35%
GO_REGULATION_OF_ION_HOMEOSTASIS	GO_REGULATION_OF_ION_HOMEOSTASIS		187	0.17304759	0.9401292	0.72164947	0.7122313	1.0	2770	tags=19%, list=16%, signal=23%
GO_POLYSACCHARIDE_CATABOLIC_PROCESS	GO_POLYSACCHARIDE_CATABOLIC_PROCESS		24	0.25761697	0.9400177	0.5681063	0.7119789	1.0	2744	tags=29%, list=16%, signal=34%
GO_POSITIVE_REGULATION_OF_TRIGLYCERIDE_METABOLIC_PROCESS	GO_POSITIVE_REGULATION_OF_TRIGLYCERIDE_METABOLIC_PROCESS		20	0.27472258	0.9388049	0.53892213	0.71445346	1.0	3368	tags=40%, list=19%, signal=49%
GO_OOCYTE_DIFFERENTIATION	GO_OOCYTE_DIFFERENTIATION		32	0.2373189	0.93657064	0.59489053	0.71959037	1.0	3420	tags=31%, list=19%, signal=39%
GO_ACTIVATION_OF_PROTEIN_KINASE_ACTIVITY	GO_ACTIVATION_OF_PROTEIN_KINASE_ACTIVITY		267	0.16324772	0.9365572	0.6617647	0.7190789	1.0	3617	tags=25%, list=21%, signal=31%
GO_EMBRYONIC_DIGESTIVE_TRACT_MORPHOGENESIS	GO_EMBRYONIC_DIGESTIVE_TRACT_MORPHOGENESIS		17	0.28197423	0.93646556	0.5408805	0.71875703	1.0	1548	tags=18%, list=9%, signal=19%
GO_POSITIVE_REGULATION_OF_CALCIUM_ION_TRANSPORT_INTO_CYTOSOL	GO_POSITIVE_REGULATION_OF_CALCIUM_ION_TRANSPORT_INTO_CYTOSOL		48	0.2136973	0.9358938	0.5928854	0.71957135	1.0	3254	tags=27%, list=18%, signal=33%
GO_REGULATION_OF_MEMBRANE_DEPOLARIZATION	GO_REGULATION_OF_MEMBRANE_DEPOLARIZATION		37	0.23009613	0.9345078	0.57913667	0.722565	1.0	2770	tags=22%, list=16%, signal=26%
GO_B_CELL_HOMEOSTASIS	GO_B_CELL_HOMEOSTASIS		21	0.27006954	0.93437487	0.5416667	0.7223316	1.0	2678	tags=29%, list=15%, signal=34%
GO_REGULATION_OF_AMINE_TRANSPORT	GO_REGULATION_OF_AMINE_TRANSPORT		66	0.20481934	0.93356866	0.58685446	0.7237783	1.0	2747	tags=20%, list=16%, signal=23%
GO_MYOTUBE_CELL_DEVELOPMENT	GO_MYOTUBE_CELL_DEVELOPMENT		19	0.27626988	0.9334654	0.5607477	0.7235204	1.0	3785	tags=37%, list=21%, signal=47%
GO_LEUKOCYTE_DEGRANULATION	GO_LEUKOCYTE_DEGRANULATION		29	0.2457526	0.93266714	0.5733333	0.7251177	1.0	2715	tags=21%, list=15%, signal=24%
GO_BRANCHING_INVOLVED_IN_SALIVARY_GLAND_MORPHOGENESIS	GO_BRANCHING_INVOLVED_IN_SALIVARY_GLAND_MORPHOGENESIS		16	0.2938896	0.9323159	0.5329341	0.7255073	1.0	765	tags=19%, list=4%, signal=20%
GO_POLYOL_METABOLIC_PROCESS	GO_POLYOL_METABOLIC_PROCESS		93	0.18918607	0.9319003	0.6440678	0.72596955	1.0	3027	tags=24%, list=17%, signal=28%
GO_REGULATION_OF_CARTILAGE_DEVELOPMENT	GO_REGULATION_OF_CARTILAGE_DEVELOPMENT		58	0.20894349	0.93168527	0.5943396	0.72594965	1.0	2385	tags=21%, list=14%, signal=24%
GO_RETINA_DEVELOPMENT_IN_CAMERA_TYPE_EYE	GO_RETINA_DEVELOPMENT_IN_CAMERA_TYPE_EYE		121	0.18273917	0.93118334	0.6405229	0.7266396	1.0	3691	tags=26%, list=21%, signal=32%
GO_NAD_METABOLIC_PROCESS	GO_NAD_METABOLIC_PROCESS		48	0.21621166	0.93017274	0.60169494	0.7285359	1.0	845	tags=13%, list=5%, signal=13%
GO_MAMMARY_GLAND_DEVELOPMENT	GO_MAMMARY_GLAND_DEVELOPMENT		112	0.18128076	0.92827004	0.6691176	0.73265785	1.0	3039	tags=23%, list=17%, signal=28%
GO_SENSORY_PERCEPTION_OF_PAIN	GO_SENSORY_PERCEPTION_OF_PAIN		69	0.19686173	0.92790633	0.64356434	0.7330004	1.0	2784	tags=28%, list=16%, signal=33%
GO_REGULATION_OF_INTRACELLULAR_STEROID_HORMONE_RECEPTOR_SIGNALING_PATHWAY	GO_REGULATION_OF_INTRACELLULAR_STEROID_HORMONE_RECEPTOR_SIGNALING_PATHWAY		54	0.20536123	0.92732465	0.5765766	0.73392534	1.0	2338	tags=22%, list=13%, signal=26%
GO_DETECTION_OF_LIGHT_STIMULUS_INVOLVED_IN_SENSORY_PERCEPTION	GO_DETECTION_OF_LIGHT_STIMULUS_INVOLVED_IN_SENSORY_PERCEPTION		16	0.2858131	0.926636	0.53257793	0.7351273	1.0	3016	tags=31%, list=17%, signal=38%
GO_REGULATION_OF_CYTOKINE_PRODUCTION_INVOLVED_IN_INFLAMMATORY_RESPONSE	GO_REGULATION_OF_CYTOKINE_PRODUCTION_INVOLVED_IN_INFLAMMATORY_RESPONSE		16	0.28114972	0.9250138	0.5946745	0.73846054	1.0	2151	tags=25%, list=12%, signal=28%
GO_REGULATION_OF_T_CELL_CYTOKINE_PRODUCTION	GO_REGULATION_OF_T_CELL_CYTOKINE_PRODUCTION		19	0.26506191	0.9246202	0.54882157	0.73890275	1.0	4505	tags=37%, list=26%, signal=49%
GO_REGULATION_OF_PROTEIN_KINASE_B_SIGNALING	GO_REGULATION_OF_PROTEIN_KINASE_B_SIGNALING		112	0.18170626	0.92448264	0.7	0.7386675	1.0	578	tags=8%, list=3%, signal=8%
GO_MYELOID_LEUKOCYTE_MEDIATED_IMMUNITY	GO_MYELOID_LEUKOCYTE_MEDIATED_IMMUNITY		42	0.22135663	0.92389834	0.5859375	0.73965454	1.0	3116	tags=24%, list=18%, signal=29%
GO_REGULATION_OF_MULTICELLULAR_ORGANISMAL_METABOLIC_PROCESS	GO_REGULATION_OF_MULTICELLULAR_ORGANISMAL_METABOLIC_PROCESS		34	0.23346832	0.92344815	0.596	0.74014354	1.0	3239	tags=32%, list=18%, signal=40%
GO_CALCIUM_ION_TRANSMEMBRANE_TRANSPORT	GO_CALCIUM_ION_TRANSMEMBRANE_TRANSPORT		144	0.17564592	0.923356	0.6507937	0.7398237	1.0	2972	tags=24%, list=17%, signal=29%
GO_POSITIVE_REGULATION_OF_EPITHELIAL_CELL_DIFFERENTIATION	GO_POSITIVE_REGULATION_OF_EPITHELIAL_CELL_DIFFERENTIATION		56	0.20307142	0.9232494	0.60730594	0.7395287	1.0	991	tags=11%, list=6%, signal=11%
GO_CAMERA_TYPE_EYE_MORPHOGENESIS	GO_CAMERA_TYPE_EYE_MORPHOGENESIS		95	0.18817578	0.9227485	0.6342857	0.74024874	1.0	2758	tags=21%, list=16%, signal=25%
GO_SENSORY_ORGAN_DEVELOPMENT	GO_SENSORY_ORGAN_DEVELOPMENT		460	0.15120739	0.9197941	0.92	0.7469041	1.0	3124	tags=20%, list=18%, signal=23%
GO_MRNA_SPLICE_SITE_SELECTION	GO_MRNA_SPLICE_SITE_SELECTION		26	0.24615915	0.91961783	0.57666665	0.74676937	1.0	3452	tags=38%, list=20%, signal=48%
GO_CGMP_METABOLIC_PROCESS	GO_CGMP_METABOLIC_PROCESS		20	0.27007568	0.91945803	0.5615142	0.7465771	1.0	1832	tags=20%, list=10%, signal=22%
GO_ENDOCARDIAL_CUSHION_FORMATION	GO_ENDOCARDIAL_CUSHION_FORMATION		15	0.29924196	0.9183199	0.5650794	0.748807	1.0	1792	tags=27%, list=10%, signal=30%
GO_NEGATIVE_REGULATION_OF_SYNAPTIC_TRANSMISSION	GO_NEGATIVE_REGULATION_OF_SYNAPTIC_TRANSMISSION		58	0.20343429	0.918042	0.60087717	0.74895287	1.0	1460	tags=16%, list=8%, signal=17%
GO_CELL_MORPHOGENESIS_INVOLVED_IN_DIFFERENTIATION	GO_CELL_MORPHOGENESIS_INVOLVED_IN_DIFFERENTIATION		488	0.14604485	0.9180411	0.9	0.7484045	1.0	3333	tags=21%, list=19%, signal=26%
GO_NEGATIVE_REGULATION_OF_GENE_SILENCING	GO_NEGATIVE_REGULATION_OF_GENE_SILENCING		17	0.28107673	0.9179898	0.5492064	0.74798995	1.0	804	tags=18%, list=5%, signal=18%
GO_POSITIVE_REGULATION_OF_LEUKOCYTE_APOPTOTIC_PROCESS	GO_POSITIVE_REGULATION_OF_LEUKOCYTE_APOPTOTIC_PROCESS		26	0.25078455	0.917782	0.57615894	0.7479403	1.0	1366	tags=15%, list=8%, signal=17%
GO_SINGLE_ORGANISM_MEMBRANE_FUSION	GO_SINGLE_ORGANISM_MEMBRANE_FUSION		114	0.1754478	0.9172025	0.6772152	0.74883425	1.0	3071	tags=22%, list=17%, signal=26%
GO_NEGATIVE_REGULATION_OF_INTERLEUKIN_12_PRODUCTION	GO_NEGATIVE_REGULATION_OF_INTERLEUKIN_12_PRODUCTION		15	0.29252243	0.9169254	0.5681818	0.7489929	1.0	4505	tags=47%, list=26%, signal=63%
GO_PROTEIN_O_LINKED_GLYCOSYLATION	GO_PROTEIN_O_LINKED_GLYCOSYLATION		90	0.18532014	0.9163801	0.67391306	0.7497418	1.0	3519	tags=27%, list=20%, signal=33%
GO_RESPONSE_TO_ISCHEMIA	GO_RESPONSE_TO_ISCHEMIA		27	0.24218196	0.9162289	0.5762712	0.74951047	1.0	2493	tags=19%, list=14%, signal=22%
GO_MUSCLE_ORGAN_DEVELOPMENT	GO_MUSCLE_ORGAN_DEVELOPMENT		249	0.16036864	0.91423166	0.82894737	0.7537151	1.0	3161	tags=20%, list=18%, signal=24%
GO_RESPONSE_TO_CARBOHYDRATE	GO_RESPONSE_TO_CARBOHYDRATE		160	0.16940734	0.91386735	0.80733943	0.75405324	1.0	2547	tags=18%, list=14%, signal=21%
GO_STRAND_DISPLACEMENT	GO_STRAND_DISPLACEMENT		25	0.24724068	0.9134674	0.6107383	0.75449246	1.0	4405	tags=36%, list=25%, signal=48%
GO_DERMATAN_SULFATE_PROTEOGLYCAN_METABOLIC_PROCESS	GO_DERMATAN_SULFATE_PROTEOGLYCAN_METABOLIC_PROCESS		16	0.2857557	0.9123042	0.6156156	0.75664794	1.0	2251	tags=31%, list=13%, signal=36%
GO_EXOCRINE_SYSTEM_DEVELOPMENT	GO_EXOCRINE_SYSTEM_DEVELOPMENT		41	0.21846919	0.9122491	0.61851853	0.756247	1.0	1147	tags=12%, list=7%, signal=13%
GO_CELL_PROJECTION_ASSEMBLY	GO_CELL_PROJECTION_ASSEMBLY		238	0.1596276	0.91108763	0.765625	0.7585658	1.0	3494	tags=23%, list=20%, signal=28%
GO_MAGNESIUM_ION_TRANSMEMBRANE_TRANSPORT	GO_MAGNESIUM_ION_TRANSMEMBRANE_TRANSPORT		16	0.28454247	0.90988684	0.6030303	0.7609541	1.0	2673	tags=19%, list=15%, signal=22%
GO_UTERUS_DEVELOPMENT	GO_UTERUS_DEVELOPMENT		18	0.26970473	0.90984905	0.6086956	0.7605078	1.0	3847	tags=39%, list=22%, signal=50%
GO_NEGATIVE_REGULATION_OF_MYELOID_CELL_DIFFERENTIATION	GO_NEGATIVE_REGULATION_OF_MYELOID_CELL_DIFFERENTIATION		77	0.1920806	0.909545	0.6510417	0.7607014	1.0	2397	tags=19%, list=14%, signal=22%
GO_POSITIVE_REGULATION_OF_INTERLEUKIN_1_BETA_PRODUCTION	GO_POSITIVE_REGULATION_OF_INTERLEUKIN_1_BETA_PRODUCTION		30	0.23783071	0.9089223	0.65172416	0.76159376	1.0	3401	tags=30%, list=19%, signal=37%
GO_EMBRYONIC_EYE_MORPHOGENESIS	GO_EMBRYONIC_EYE_MORPHOGENESIS		33	0.22878633	0.90882295	0.64893615	0.7612838	1.0	3851	tags=27%, list=22%, signal=35%
GO_REGULATION_OF_STRIATED_MUSCLE_CONTRACTION	GO_REGULATION_OF_STRIATED_MUSCLE_CONTRACTION		76	0.19522522	0.90862846	0.67391306	0.7612355	1.0	3649	tags=28%, list=21%, signal=35%
GO_FATTY_ACID_DERIVATIVE_BIOSYNTHETIC_PROCESS	GO_FATTY_ACID_DERIVATIVE_BIOSYNTHETIC_PROCESS		41	0.2121684	0.9085133	0.66386557	0.7609474	1.0	3625	tags=29%, list=21%, signal=37%
GO_RESPONSE_TO_HEAT	GO_RESPONSE_TO_HEAT		84	0.1862846	0.9083883	0.6627219	0.7606623	1.0	1111	tags=13%, list=6%, signal=14%
GO_RESPONSE_TO_BMP	GO_RESPONSE_TO_BMP		87	0.18822592	0.9078328	0.7318436	0.7614273	1.0	3255	tags=25%, list=18%, signal=31%
GO_REGULATION_OF_HORMONE_SECRETION	GO_REGULATION_OF_HORMONE_SECRETION		244	0.16145334	0.907744	0.85365856	0.76109046	1.0	2678	tags=17%, list=15%, signal=20%
GO_C21_STEROID_HORMONE_METABOLIC_PROCESS	GO_C21_STEROID_HORMONE_METABOLIC_PROCESS		22	0.26088053	0.9075099	0.61513156	0.7610826	1.0	1459	tags=18%, list=8%, signal=20%
GO_LIPID_STORAGE	GO_LIPID_STORAGE		26	0.23702681	0.9062368	0.63573885	0.76359516	1.0	4277	tags=38%, list=24%, signal=51%
GO_POSITIVE_REGULATION_OF_ENDOTHELIAL_CELL_DIFFERENTIATION	GO_POSITIVE_REGULATION_OF_ENDOTHELIAL_CELL_DIFFERENTIATION		15	0.28212696	0.9052107	0.6058632	0.76551807	1.0	989	tags=20%, list=6%, signal=21%
GO_POSITIVE_REGULATION_OF_ANTIGEN_PROCESSING_AND_PRESENTATION	GO_POSITIVE_REGULATION_OF_ANTIGEN_PROCESSING_AND_PRESENTATION		16	0.2812926	0.9046028	0.5730659	0.7663949	1.0	4617	tags=44%, list=26%, signal=59%
GO_CELLULAR_COMPONENT_ASSEMBLY_INVOLVED_IN_MORPHOGENESIS	GO_CELLULAR_COMPONENT_ASSEMBLY_INVOLVED_IN_MORPHOGENESIS		215	0.15891398	0.9042178	0.81578946	0.7667863	1.0	2365	tags=16%, list=13%, signal=19%
GO_ACTIN_MEDIATED_CELL_CONTRACTION	GO_ACTIN_MEDIATED_CELL_CONTRACTION		70	0.19183217	0.90312743	0.6712329	0.76870763	1.0	2384	tags=20%, list=14%, signal=23%
GO_PROTEIN_AUTOPHOSPHORYLATION	GO_PROTEIN_AUTOPHOSPHORYLATION		188	0.16266641	0.9027808	0.78504676	0.76893204	1.0	2927	tags=21%, list=17%, signal=25%
GO_INNERVATION	GO_INNERVATION		23	0.24912402	0.9013201	0.6348123	0.7717548	1.0	4333	tags=39%, list=25%, signal=52%
GO_GLAND_MORPHOGENESIS	GO_GLAND_MORPHOGENESIS		95	0.17806022	0.9010219	0.74404764	0.77188605	1.0	1590	tags=13%, list=9%, signal=14%
GO_CARBOHYDRATE_TRANSMEMBRANE_TRANSPORT	GO_CARBOHYDRATE_TRANSMEMBRANE_TRANSPORT		23	0.25754425	0.90024066	0.601476	0.7731306	1.0	467	tags=9%, list=3%, signal=9%
GO_REGULATION_OF_STEROID_BIOSYNTHETIC_PROCESS	GO_REGULATION_OF_STEROID_BIOSYNTHETIC_PROCESS		48	0.2091442	0.8999123	0.6533333	0.77338403	1.0	3312	tags=25%, list=19%, signal=31%
GO_REGENERATION	GO_REGENERATION		151	0.16684088	0.8997603	0.72649574	0.77316684	1.0	3484	tags=25%, list=20%, signal=30%
GO_REGULATION_OF_MEIOTIC_CELL_CYCLE	GO_REGULATION_OF_MEIOTIC_CELL_CYCLE		38	0.22243881	0.89918756	0.6515151	0.7739587	1.0	3048	tags=29%, list=17%, signal=35%
GO_VESICLE_MEDIATED_TRANSPORT_BETWEEN_ENDOSOMAL_COMPARTMENTS	GO_VESICLE_MEDIATED_TRANSPORT_BETWEEN_ENDOSOMAL_COMPARTMENTS		19	0.27093083	0.8989759	0.606414	0.7739442	1.0	1108	tags=16%, list=6%, signal=17%
GO_NEGATIVE_REGULATION_OF_T_CELL_PROLIFERATION	GO_NEGATIVE_REGULATION_OF_T_CELL_PROLIFERATION		47	0.20906834	0.89867204	0.6556017	0.7740921	1.0	3098	tags=23%, list=18%, signal=28%
GO_NEUTRAL_LIPID_CATABOLIC_PROCESS	GO_NEUTRAL_LIPID_CATABOLIC_PROCESS		24	0.247467	0.8977822	0.61180127	0.7756343	1.0	611	tags=13%, list=3%, signal=13%
GO_REGULATION_OF_SYNAPTIC_TRANSMISSION_DOPAMINERGIC	GO_REGULATION_OF_SYNAPTIC_TRANSMISSION_DOPAMINERGIC		16	0.2804731	0.8977093	0.6020408	0.77523506	1.0	437	tags=13%, list=2%, signal=13%
GO_NEGATIVE_REGULATION_OF_NOTCH_SIGNALING_PATHWAY	GO_NEGATIVE_REGULATION_OF_NOTCH_SIGNALING_PATHWAY		25	0.24521671	0.8974311	0.6145833	0.7752922	1.0	358	tags=12%, list=2%, signal=12%
GO_ISOPRENOID_METABOLIC_PROCESS	GO_ISOPRENOID_METABOLIC_PROCESS		119	0.17082286	0.89739203	0.74264705	0.77482235	1.0	1408	tags=11%, list=8%, signal=12%
GO_MUSCLE_ORGAN_MORPHOGENESIS	GO_MUSCLE_ORGAN_MORPHOGENESIS		67	0.19147155	0.89591926	0.6954315	0.7776426	1.0	5052	tags=36%, list=29%, signal=50%
GO_PROSTANOID_BIOSYNTHETIC_PROCESS	GO_PROSTANOID_BIOSYNTHETIC_PROCESS		18	0.27216524	0.8956488	0.6165644	0.777744	1.0	4182	tags=44%, list=24%, signal=58%
GO_APOPTOTIC_NUCLEAR_CHANGES	GO_APOPTOTIC_NUCLEAR_CHANGES		24	0.24787262	0.8954675	0.6024465	0.7776173	1.0	4935	tags=42%, list=28%, signal=58%
GO_REGULATION_OF_CORTICOSTEROID_HORMONE_SECRETION	GO_REGULATION_OF_CORTICOSTEROID_HORMONE_SECRETION		15	0.28387365	0.895398	0.60755813	0.7772098	1.0	12630	tags=100%, list=72%, signal=352%
GO_REGULATION_OF_ACTIN_FILAMENT_BASED_PROCESS	GO_REGULATION_OF_ACTIN_FILAMENT_BASED_PROCESS		293	0.1499586	0.891187	0.8596491	0.7862508	1.0	2525	tags=17%, list=14%, signal=20%
GO_CARDIAC_CONDUCTION	GO_CARDIAC_CONDUCTION		77	0.19038558	0.8907201	0.685	0.7866691	1.0	2897	tags=23%, list=16%, signal=28%
GO_MALE_MEIOSIS	GO_MALE_MEIOSIS		32	0.22806472	0.89011115	0.6137931	0.7874683	1.0	4446	tags=31%, list=25%, signal=42%
GO_INTERACTION_WITH_HOST	GO_INTERACTION_WITH_HOST		125	0.17048094	0.88883114	0.74264705	0.78991675	1.0	3089	tags=23%, list=18%, signal=28%
GO_T_CELL_PROLIFERATION	GO_T_CELL_PROLIFERATION		34	0.22514257	0.88841695	0.6503497	0.79026437	1.0	4072	tags=35%, list=23%, signal=46%
GO_POSITIVE_REGULATION_OF_MONOCYTE_CHEMOTAXIS	GO_POSITIVE_REGULATION_OF_MONOCYTE_CHEMOTAXIS		15	0.27805036	0.8879694	0.6276923	0.7906911	1.0	5885	tags=53%, list=33%, signal=80%
GO_INNATE_IMMUNE_RESPONSE_IN_MUCOSA	GO_INNATE_IMMUNE_RESPONSE_IN_MUCOSA		17	0.27003503	0.8869244	0.57320875	0.7924802	1.0	3602	tags=35%, list=20%, signal=44%
GO_REGULATION_OF_CARDIAC_MUSCLE_CELL_ACTION_POTENTIAL	GO_REGULATION_OF_CARDIAC_MUSCLE_CELL_ACTION_POTENTIAL		18	0.27197808	0.8866323	0.5780731	0.7925869	1.0	3649	tags=39%, list=21%, signal=49%
GO_HEART_PROCESS	GO_HEART_PROCESS		79	0.18209541	0.88635427	0.716763	0.7927124	1.0	2521	tags=19%, list=14%, signal=22%
GO_REGULATION_OF_SODIUM_ION_TRANSMEMBRANE_TRANSPORTER_ACTIVITY	GO_REGULATION_OF_SODIUM_ION_TRANSMEMBRANE_TRANSPORTER_ACTIVITY		34	0.22236533	0.88625896	0.68070173	0.79240865	1.0	2384	tags=18%, list=14%, signal=20%
GO_REGULATION_OF_CARDIAC_MUSCLE_CONTRACTION_BY_REGULATION_OF_THE_RELEASE_OF_SEQUESTERED_CALCIUM_ION	GO_REGULATION_OF_CARDIAC_MUSCLE_CONTRACTION_BY_REGULATION_OF_THE_RELEASE_OF_SEQUESTERED_CALCIUM_ION		19	0.25660744	0.8861339	0.63022506	0.79210395	1.0	3075	tags=32%, list=17%, signal=38%
GO_REGULATION_OF_CGMP_METABOLIC_PROCESS	GO_REGULATION_OF_CGMP_METABOLIC_PROCESS		24	0.24622832	0.8856149	0.6278317	0.7927002	1.0	1280	tags=17%, list=7%, signal=18%
GO_POSITIVE_REGULATION_OF_T_CELL_MEDIATED_CYTOTOXICITY	GO_POSITIVE_REGULATION_OF_T_CELL_MEDIATED_CYTOTOXICITY		15	0.27756193	0.8852891	0.60240966	0.7928445	1.0	5006	tags=53%, list=28%, signal=74%
GO_REGULATION_OF_PROTEIN_AUTOPHOSPHORYLATION	GO_REGULATION_OF_PROTEIN_AUTOPHOSPHORYLATION		35	0.21738306	0.8839276	0.6819788	0.79534537	1.0	4400	tags=40%, list=25%, signal=53%
GO_CARBOHYDRATE_HOMEOSTASIS	GO_CARBOHYDRATE_HOMEOSTASIS		156	0.16162726	0.8836391	0.8425926	0.795435	1.0	3977	tags=26%, list=23%, signal=34%
GO_POSITIVE_REGULATION_OF_SMALL_GTPASE_MEDIATED_SIGNAL_TRANSDUCTION	GO_POSITIVE_REGULATION_OF_SMALL_GTPASE_MEDIATED_SIGNAL_TRANSDUCTION		36	0.21585955	0.8833231	0.65413535	0.79558456	1.0	3791	tags=33%, list=22%, signal=42%
GO_ADENYLATE_CYCLASE_MODULATING_G_PROTEIN_COUPLED_RECEPTOR_SIGNALING_PATHWAY	GO_ADENYLATE_CYCLASE_MODULATING_G_PROTEIN_COUPLED_RECEPTOR_SIGNALING_PATHWAY		117	0.17322211	0.88032985	0.78571427	0.8016472	1.0	3048	tags=21%, list=17%, signal=26%
GO_NEGATIVE_REGULATION_OF_CYCLIC_NUCLEOTIDE_METABOLIC_PROCESS	GO_NEGATIVE_REGULATION_OF_CYCLIC_NUCLEOTIDE_METABOLIC_PROCESS		37	0.21974222	0.8799349	0.6451613	0.80196786	1.0	3567	tags=24%, list=20%, signal=30%
GO_REGULATION_OF_RECEPTOR_BINDING	GO_REGULATION_OF_RECEPTOR_BINDING		17	0.26290587	0.8794333	0.61094224	0.8025021	1.0	3458	tags=41%, list=20%, signal=51%
GO_SIGNAL_TRANSDUCTION_IN_ABSENCE_OF_LIGAND	GO_SIGNAL_TRANSDUCTION_IN_ABSENCE_OF_LIGAND		31	0.22349706	0.87800854	0.6536965	0.80507153	1.0	3040	tags=35%, list=17%, signal=43%
GO_REGULATION_OF_OSSIFICATION	GO_REGULATION_OF_OSSIFICATION		167	0.1565583	0.87687	0.8608696	0.8071193	1.0	2985	tags=22%, list=17%, signal=26%
GO_ANATOMICAL_STRUCTURE_ARRANGEMENT	GO_ANATOMICAL_STRUCTURE_ARRANGEMENT		16	0.2710691	0.87645996	0.6253687	0.8075044	1.0	493	tags=13%, list=3%, signal=13%
GO_EPIDERMIS_MORPHOGENESIS	GO_EPIDERMIS_MORPHOGENESIS		26	0.23322965	0.8762598	0.67697597	0.80734533	1.0	1579	tags=19%, list=9%, signal=21%
GO_NEGATIVE_REGULATION_OF_PRODUCTION_OF_MOLECULAR_MEDIATOR_OF_IMMUNE_RESPONSE	GO_NEGATIVE_REGULATION_OF_PRODUCTION_OF_MOLECULAR_MEDIATOR_OF_IMMUNE_RESPONSE		26	0.23840474	0.8755973	0.64983165	0.80819017	1.0	4041	tags=35%, list=23%, signal=45%
GO_NEUTRAL_AMINO_ACID_TRANSPORT	GO_NEUTRAL_AMINO_ACID_TRANSPORT		31	0.22516954	0.87370735	0.7366548	0.8117101	1.0	1747	tags=16%, list=10%, signal=18%
GO_NEGATIVE_REGULATION_OF_CELLULAR_RESPONSE_TO_INSULIN_STIMULUS	GO_NEGATIVE_REGULATION_OF_CELLULAR_RESPONSE_TO_INSULIN_STIMULUS		30	0.22404428	0.8735145	0.6611842	0.811605	1.0	4277	tags=40%, list=24%, signal=53%
GO_RESPONSE_TO_INTERFERON_ALPHA	GO_RESPONSE_TO_INTERFERON_ALPHA		20	0.25214684	0.8734462	0.6610738	0.81118125	1.0	2884	tags=25%, list=16%, signal=30%
GO_RESPONSE_TO_STEROL	GO_RESPONSE_TO_STEROL		23	0.24386275	0.8733385	0.6622951	0.81084484	1.0	316	tags=9%, list=2%, signal=9%
GO_MAST_CELL_ACTIVATION	GO_MAST_CELL_ACTIVATION		21	0.2502728	0.87294453	0.63245034	0.8110579	1.0	2967	tags=24%, list=17%, signal=29%
GO_REGULATION_OF_MONOCYTE_CHEMOTAXIS	GO_REGULATION_OF_MONOCYTE_CHEMOTAXIS		20	0.2572761	0.8728699	0.65448505	0.8106773	1.0	5885	tags=55%, list=33%, signal=82%
GO_POSITIVE_REGULATION_OF_PEPTIDE_SECRETION	GO_POSITIVE_REGULATION_OF_PEPTIDE_SECRETION		83	0.18191655	0.87244916	0.7628866	0.81099755	1.0	102	tags=5%, list=1%, signal=5%
GO_NEGATIVE_REGULATION_OF_NF_KAPPAB_IMPORT_INTO_NUCLEUS	GO_NEGATIVE_REGULATION_OF_NF_KAPPAB_IMPORT_INTO_NUCLEUS		17	0.2637124	0.87224865	0.64723927	0.81081635	1.0	2574	tags=29%, list=15%, signal=34%
GO_PHOTOTRANSDUCTION	GO_PHOTOTRANSDUCTION		32	0.22447298	0.8712992	0.69463086	0.8123148	1.0	4143	tags=34%, list=23%, signal=45%
GO_CYTOKINE_PRODUCTION_INVOLVED_IN_IMMUNE_RESPONSE	GO_CYTOKINE_PRODUCTION_INVOLVED_IN_IMMUNE_RESPONSE		16	0.26037285	0.8673372	0.6081505	0.8200586	1.0	4701	tags=50%, list=27%, signal=68%
GO_RESPONSE_TO_SALT_STRESS	GO_RESPONSE_TO_SALT_STRESS		19	0.26025772	0.8662901	0.65686274	0.8216548	1.0	1604	tags=21%, list=9%, signal=23%
GO_SODIUM_ION_TRANSPORT	GO_SODIUM_ION_TRANSPORT		130	0.1646053	0.86547476	0.84246576	0.8228021	1.0	2415	tags=15%, list=14%, signal=18%
GO_POTASSIUM_ION_TRANSPORT	GO_POTASSIUM_ION_TRANSPORT		136	0.1631233	0.86533976	0.82222223	0.82252455	1.0	2734	tags=18%, list=16%, signal=21%
GO_CELLULAR_DEFENSE_RESPONSE	GO_CELLULAR_DEFENSE_RESPONSE		52	0.19637227	0.8644794	0.75409836	0.8237609	1.0	4807	tags=42%, list=27%, signal=58%
GO_NEGATIVE_REGULATION_OF_NEURON_APOPTOTIC_PROCESS	GO_NEGATIVE_REGULATION_OF_NEURON_APOPTOTIC_PROCESS		127	0.16878016	0.8638984	0.8243243	0.82441306	1.0	3982	tags=29%, list=23%, signal=37%
GO_CARDIAC_MUSCLE_TISSUE_MORPHOGENESIS	GO_CARDIAC_MUSCLE_TISSUE_MORPHOGENESIS		52	0.19622941	0.8637313	0.7304348	0.8242077	1.0	5052	tags=38%, list=29%, signal=54%
GO_NEGATIVE_REGULATION_OF_LYASE_ACTIVITY	GO_NEGATIVE_REGULATION_OF_LYASE_ACTIVITY		25	0.23371378	0.8620237	0.6678322	0.8271748	1.0	13516	tags=100%, list=77%, signal=428%
GO_OTIC_VESICLE_DEVELOPMENT	GO_OTIC_VESICLE_DEVELOPMENT		15	0.27673393	0.8601789	0.652439	0.8305036	1.0	3694	tags=27%, list=21%, signal=34%
GO_POSITIVE_REGULATION_OF_INTERLEUKIN_12_PRODUCTION	GO_POSITIVE_REGULATION_OF_INTERLEUKIN_12_PRODUCTION		33	0.2168864	0.8593782	0.72240806	0.83159107	1.0	1456	tags=15%, list=8%, signal=16%
GO_NEGATIVE_REGULATION_OF_TRANSFORMING_GROWTH_FACTOR_BETA_RECEPTOR_SIGNALING_PATHWAY	GO_NEGATIVE_REGULATION_OF_TRANSFORMING_GROWTH_FACTOR_BETA_RECEPTOR_SIGNALING_PATHWAY		64	0.18918526	0.85935104	0.78165936	0.83106047	1.0	3264	tags=25%, list=19%, signal=31%
GO_REGULATION_OF_PEPTIDE_SECRETION	GO_REGULATION_OF_PEPTIDE_SECRETION		192	0.15603516	0.85916245	0.875	0.830872	1.0	2547	tags=16%, list=14%, signal=19%
GO_INTEGRIN_MEDIATED_SIGNALING_PATHWAY	GO_INTEGRIN_MEDIATED_SIGNALING_PATHWAY		80	0.17713484	0.85719764	0.7606383	0.8342939	1.0	3472	tags=28%, list=20%, signal=34%
GO_RESPONSE_TO_OXYGEN_RADICAL	GO_RESPONSE_TO_OXYGEN_RADICAL		18	0.26072663	0.8567342	0.67151165	0.83472645	1.0	3147	tags=33%, list=18%, signal=41%
GO_NEGATIVE_REGULATION_OF_PROTEIN_COMPLEX_ASSEMBLY	GO_NEGATIVE_REGULATION_OF_PROTEIN_COMPLEX_ASSEMBLY		101	0.17281398	0.8564561	0.8263473	0.8347435	1.0	2869	tags=24%, list=16%, signal=28%
GO_EMBRYONIC_PATTERN_SPECIFICATION	GO_EMBRYONIC_PATTERN_SPECIFICATION		56	0.18861666	0.85610235	0.75113124	0.8348806	1.0	2242	tags=18%, list=13%, signal=20%
GO_POSITIVE_REGULATION_OF_AXON_EXTENSION	GO_POSITIVE_REGULATION_OF_AXON_EXTENSION		35	0.21790355	0.85537547	0.71428573	0.83583313	1.0	1592	tags=17%, list=9%, signal=19%
GO_GLYCEROLIPID_CATABOLIC_PROCESS	GO_GLYCEROLIPID_CATABOLIC_PROCESS		35	0.21569319	0.8529092	0.70522386	0.84033066	1.0	700	tags=11%, list=4%, signal=12%
GO_MONOVALENT_INORGANIC_CATION_TRANSPORT	GO_MONOVALENT_INORGANIC_CATION_TRANSPORT		376	0.14110814	0.8522531	0.95	0.8410607	1.0	2941	tags=18%, list=17%, signal=21%
GO_POSITIVE_REGULATION_OF_CELL_GROWTH	GO_POSITIVE_REGULATION_OF_CELL_GROWTH		141	0.1610808	0.85140675	0.84177214	0.84216183	1.0	2373	tags=16%, list=13%, signal=19%
GO_B_CELL_DIFFERENTIATION	GO_B_CELL_DIFFERENTIATION		68	0.18544264	0.85085	0.77832514	0.8426555	1.0	713	tags=9%, list=4%, signal=9%
GO_REGULATION_OF_THE_FORCE_OF_HEART_CONTRACTION	GO_REGULATION_OF_THE_FORCE_OF_HEART_CONTRACTION		27	0.22352059	0.84944576	0.7040498	0.8449691	1.0	2897	tags=26%, list=16%, signal=31%
GO_REGULATION_OF_FAT_CELL_DIFFERENTIATION	GO_REGULATION_OF_FAT_CELL_DIFFERENTIATION		100	0.16869746	0.84835386	0.7921348	0.84665704	1.0	1030	tags=10%, list=6%, signal=11%
GO_REGULATION_OF_ICOSANOID_SECRETION	GO_REGULATION_OF_ICOSANOID_SECRETION		20	0.24699971	0.84800005	0.6825397	0.8467412	1.0	3035	tags=25%, list=17%, signal=30%
GO_REGULATION_OF_LEUKOCYTE_APOPTOTIC_PROCESS	GO_REGULATION_OF_LEUKOCYTE_APOPTOTIC_PROCESS		75	0.17620344	0.84682375	0.7447917	0.84855574	1.0	1569	tags=13%, list=9%, signal=15%
GO_NEGATIVE_REGULATION_OF_RESPONSE_TO_REACTIVE_OXYGEN_SPECIES	GO_NEGATIVE_REGULATION_OF_RESPONSE_TO_REACTIVE_OXYGEN_SPECIES		17	0.2602698	0.84549904	0.68524593	0.8504884	1.0	2771	tags=35%, list=16%, signal=42%
GO_MODIFICATION_BY_SYMBIONT_OF_HOST_MORPHOLOGY_OR_PHYSIOLOGY	GO_MODIFICATION_BY_SYMBIONT_OF_HOST_MORPHOLOGY_OR_PHYSIOLOGY		44	0.20060553	0.84193337	0.7822581	0.8567348	1.0	2972	tags=27%, list=17%, signal=33%
GO_REGULATION_OF_NON_CANONICAL_WNT_SIGNALING_PATHWAY	GO_REGULATION_OF_NON_CANONICAL_WNT_SIGNALING_PATHWAY		19	0.24416092	0.8415803	0.73170733	0.8568783	1.0	2080	tags=21%, list=12%, signal=24%
GO_DRUG_TRANSPORT	GO_DRUG_TRANSPORT		25	0.22772278	0.8409223	0.6884735	0.8575933	1.0	1779	tags=20%, list=10%, signal=22%
GO_POSITIVE_REGULATION_OF_ERBB_SIGNALING_PATHWAY	GO_POSITIVE_REGULATION_OF_ERBB_SIGNALING_PATHWAY		32	0.21262369	0.8397711	0.7553957	0.85927904	1.0	1065	tags=13%, list=6%, signal=13%
GO_RESPONSE_TO_NERVE_GROWTH_FACTOR	GO_RESPONSE_TO_NERVE_GROWTH_FACTOR		37	0.201809	0.8392649	0.77862597	0.8596784	1.0	2493	tags=19%, list=14%, signal=22%
GO_DORSAL_SPINAL_CORD_DEVELOPMENT	GO_DORSAL_SPINAL_CORD_DEVELOPMENT		16	0.26194784	0.83917433	0.7227723	0.8592875	1.0	3416	tags=25%, list=19%, signal=31%
GO_CALCIUM_ION_IMPORT_INTO_CYTOSOL	GO_CALCIUM_ION_IMPORT_INTO_CYTOSOL		41	0.19594735	0.8387574	0.77911645	0.85948247	1.0	1963	tags=17%, list=11%, signal=19%
GO_MISFOLDED_OR_INCOMPLETELY_SYNTHESIZED_PROTEIN_CATABOLIC_PROCESS	GO_MISFOLDED_OR_INCOMPLETELY_SYNTHESIZED_PROTEIN_CATABOLIC_PROCESS		15	0.26902848	0.8384272	0.69040245	0.8595338	1.0	300	tags=13%, list=2%, signal=14%
GO_METANEPHRIC_NEPHRON_MORPHOGENESIS	GO_METANEPHRIC_NEPHRON_MORPHOGENESIS		21	0.24312072	0.83816934	0.72289157	0.85946846	1.0	3957	tags=29%, list=22%, signal=37%
GO_SODIUM_ION_HOMEOSTASIS	GO_SODIUM_ION_HOMEOSTASIS		28	0.22246757	0.83710986	0.7003367	0.86085564	1.0	3035	tags=25%, list=17%, signal=30%
GO_CELLULAR_RESPONSE_TO_AMINO_ACID_STIMULUS	GO_CELLULAR_RESPONSE_TO_AMINO_ACID_STIMULUS		46	0.19724546	0.8357737	0.78125	0.8627456	1.0	1751	tags=15%, list=10%, signal=17%
GO_ORGAN_MATURATION	GO_ORGAN_MATURATION		17	0.24888758	0.8350864	0.7087087	0.86346865	1.0	1792	tags=18%, list=10%, signal=20%
GO_REGULATION_OF_LEUKOCYTE_DEGRANULATION	GO_REGULATION_OF_LEUKOCYTE_DEGRANULATION		40	0.20166379	0.83468837	0.77238804	0.8636188	1.0	2378	tags=20%, list=13%, signal=23%
GO_RECEPTOR_METABOLIC_PROCESS	GO_RECEPTOR_METABOLIC_PROCESS		73	0.17653985	0.8334364	0.87906975	0.8653797	1.0	2784	tags=19%, list=16%, signal=23%
GO_GOLGI_ORGANIZATION	GO_GOLGI_ORGANIZATION		83	0.17387651	0.8321323	0.82564104	0.8670855	1.0	2627	tags=20%, list=15%, signal=24%
GO_EPITHELIAL_CELL_MORPHOGENESIS	GO_EPITHELIAL_CELL_MORPHOGENESIS		42	0.19764003	0.83085823	0.7854251	0.86889994	1.0	819	tags=10%, list=5%, signal=10%
GO_DENDRITIC_CELL_CHEMOTAXIS	GO_DENDRITIC_CELL_CHEMOTAXIS		16	0.25406146	0.83055574	0.71118015	0.86884475	1.0	10673	tags=94%, list=61%, signal=237%
GO_POSITIVE_REGULATION_OF_PROTEIN_EXPORT_FROM_NUCLEUS	GO_POSITIVE_REGULATION_OF_PROTEIN_EXPORT_FROM_NUCLEUS		19	0.24918528	0.8304985	0.7044025	0.8683524	1.0	1731	tags=26%, list=10%, signal=29%
GO_CALCIUM_ION_REGULATED_EXOCYTOSIS	GO_CALCIUM_ION_REGULATED_EXOCYTOSIS		74	0.18033051	0.8292172	0.8333333	0.8700383	1.0	3834	tags=28%, list=22%, signal=36%
GO_REGULATION_OF_PROTEIN_TYROSINE_KINASE_ACTIVITY	GO_REGULATION_OF_PROTEIN_TYROSINE_KINASE_ACTIVITY		58	0.18544218	0.82798654	0.83928573	0.87170035	1.0	3103	tags=21%, list=18%, signal=25%
GO_REGULATION_OF_DIGESTIVE_SYSTEM_PROCESS	GO_REGULATION_OF_DIGESTIVE_SYSTEM_PROCESS		34	0.20158751	0.82579875	0.76	0.8750893	1.0	244	tags=9%, list=1%, signal=9%
GO_POSITIVE_REGULATION_OF_T_CELL_MEDIATED_IMMUNITY	GO_POSITIVE_REGULATION_OF_T_CELL_MEDIATED_IMMUNITY		31	0.21043716	0.82529736	0.7317881	0.8753995	1.0	5006	tags=42%, list=28%, signal=58%
GO_REGULATION_OF_LIPOPROTEIN_LIPASE_ACTIVITY	GO_REGULATION_OF_LIPOPROTEIN_LIPASE_ACTIVITY		15	0.25892612	0.824731	0.7294833	0.8757887	1.0	3368	tags=33%, list=19%, signal=41%
GO_LEUKOTRIENE_BIOSYNTHETIC_PROCESS	GO_LEUKOTRIENE_BIOSYNTHETIC_PROCESS		19	0.23703054	0.8246589	0.6930693	0.87534803	1.0	2887	tags=26%, list=16%, signal=31%
GO_T_CELL_HOMEOSTASIS	GO_T_CELL_HOMEOSTASIS		34	0.21009064	0.8233487	0.76014763	0.8770272	1.0	2646	tags=24%, list=15%, signal=28%
GO_CELL_COMMUNICATION_BY_ELECTRICAL_COUPLING	GO_CELL_COMMUNICATION_BY_ELECTRICAL_COUPLING		15	0.25995103	0.8221918	0.72112674	0.87843317	1.0	4279	tags=40%, list=24%, signal=53%
GO_B_CELL_ACTIVATION	GO_B_CELL_ACTIVATION		110	0.16187449	0.8220169	0.8819444	0.87814444	1.0	1055	tags=9%, list=6%, signal=10%
GO_ZINC_ION_HOMEOSTASIS	GO_ZINC_ION_HOMEOSTASIS		20	0.23622243	0.81964463	0.74603176	0.8816168	1.0	3134	tags=30%, list=18%, signal=36%
GO_PIRNA_METABOLIC_PROCESS	GO_PIRNA_METABOLIC_PROCESS		15	0.25840324	0.81927025	0.7049689	0.8816927	1.0	4304	tags=40%, list=24%, signal=53%
GO_ACTOMYOSIN_STRUCTURE_ORGANIZATION	GO_ACTOMYOSIN_STRUCTURE_ORGANIZATION		73	0.17071341	0.81785107	0.88780487	0.88351154	1.0	2167	tags=16%, list=12%, signal=19%
GO_POSITIVE_REGULATION_OF_HORMONE_SECRETION	GO_POSITIVE_REGULATION_OF_HORMONE_SECRETION		109	0.1579425	0.81677175	0.9068323	0.88471323	1.0	3226	tags=18%, list=18%, signal=22%
GO_NEGATIVE_REGULATION_OF_ANION_TRANSPORT	GO_NEGATIVE_REGULATION_OF_ANION_TRANSPORT		32	0.20485993	0.81587493	0.7706093	0.88569856	1.0	916	tags=9%, list=5%, signal=10%
GO_POSITIVE_REGULATION_OF_NIK_NF_KAPPAB_SIGNALING	GO_POSITIVE_REGULATION_OF_NIK_NF_KAPPAB_SIGNALING		28	0.21642616	0.81572574	0.78424656	0.88534427	1.0	4047	tags=32%, list=23%, signal=42%
GO_METANEPHRIC_NEPHRON_DEVELOPMENT	GO_METANEPHRIC_NEPHRON_DEVELOPMENT		31	0.21093516	0.8152547	0.80212015	0.88553953	1.0	1984	tags=16%, list=11%, signal=18%
GO_REGULATION_OF_CGMP_BIOSYNTHETIC_PROCESS	GO_REGULATION_OF_CGMP_BIOSYNTHETIC_PROCESS		18	0.24032888	0.81451803	0.7129338	0.8862027	1.0	1280	tags=17%, list=7%, signal=18%
GO_ATRIOVENTRICULAR_VALVE_MORPHOGENESIS	GO_ATRIOVENTRICULAR_VALVE_MORPHOGENESIS		16	0.25595215	0.814206	0.74850297	0.88613343	1.0	1792	tags=19%, list=10%, signal=21%
GO_MAMMARY_GLAND_EPITHELIAL_CELL_DIFFERENTIATION	GO_MAMMARY_GLAND_EPITHELIAL_CELL_DIFFERENTIATION		15	0.2596388	0.8130045	0.73040754	0.8875925	1.0	2678	tags=27%, list=15%, signal=31%
GO_CELLULAR_RESPONSE_TO_CARBOHYDRATE_STIMULUS	GO_CELLULAR_RESPONSE_TO_CARBOHYDRATE_STIMULUS		70	0.17339866	0.81186235	0.84210527	0.8889241	1.0	3977	tags=30%, list=23%, signal=39%
GO_REGULATION_OF_CYCLIC_NUCLEOTIDE_METABOLIC_PROCESS	GO_REGULATION_OF_CYCLIC_NUCLEOTIDE_METABOLIC_PROCESS		132	0.1559946	0.8118279	0.8976378	0.88839597	1.0	3757	tags=24%, list=21%, signal=31%
GO_RESPONSE_TO_MONOAMINE	GO_RESPONSE_TO_MONOAMINE		34	0.20769122	0.81174695	0.8125	0.88792336	1.0	2500	tags=21%, list=14%, signal=24%
GO_REGULATION_OF_CELL_ADHESION_MEDIATED_BY_INTEGRIN	GO_REGULATION_OF_CELL_ADHESION_MEDIATED_BY_INTEGRIN		39	0.19463342	0.81145537	0.8	0.88782084	1.0	4076	tags=31%, list=23%, signal=40%
GO_REGULATION_OF_TISSUE_REMODELING	GO_REGULATION_OF_TISSUE_REMODELING		55	0.18310347	0.81128335	0.82894737	0.88753533	1.0	2712	tags=20%, list=15%, signal=24%
GO_RESPONSE_TO_DIETARY_EXCESS	GO_RESPONSE_TO_DIETARY_EXCESS		16	0.25058645	0.8092303	0.72753626	0.8903433	1.0	2799	tags=38%, list=16%, signal=45%
GO_AXONAL_FASCICULATION	GO_AXONAL_FASCICULATION		20	0.2317358	0.8087878	0.77931035	0.89051634	1.0	1398	tags=15%, list=8%, signal=16%
GO_POLYSACCHARIDE_BIOSYNTHETIC_PROCESS	GO_POLYSACCHARIDE_BIOSYNTHETIC_PROCESS		41	0.19379382	0.8082337	0.8458781	0.89085835	1.0	2452	tags=20%, list=14%, signal=23%
GO_CELL_MORPHOGENESIS_INVOLVED_IN_NEURON_DIFFERENTIATION	GO_CELL_MORPHOGENESIS_INVOLVED_IN_NEURON_DIFFERENTIATION		348	0.13370644	0.80703926	0.97727275	0.8923166	1.0	3333	tags=21%, list=19%, signal=25%
GO_REGULATION_OF_SYNCYTIUM_FORMATION_BY_PLASMA_MEMBRANE_FUSION	GO_REGULATION_OF_SYNCYTIUM_FORMATION_BY_PLASMA_MEMBRANE_FUSION		19	0.24243015	0.80663127	0.76380366	0.8924442	1.0	1478	tags=16%, list=8%, signal=17%
GO_RELAXATION_OF_MUSCLE	GO_RELAXATION_OF_MUSCLE		19	0.23478612	0.8061408	0.7381703	0.89265996	1.0	4862	tags=47%, list=28%, signal=65%
GO_MYELOID_DENDRITIC_CELL_ACTIVATION	GO_MYELOID_DENDRITIC_CELL_ACTIVATION		24	0.22578448	0.8048214	0.7650794	0.89432025	1.0	4701	tags=38%, list=27%, signal=51%
GO_REGULATION_OF_ANION_TRANSPORT	GO_REGULATION_OF_ANION_TRANSPORT		130	0.15211803	0.80447656	0.94074076	0.8942765	1.0	3039	tags=19%, list=17%, signal=23%
GO_FEEDING_BEHAVIOR	GO_FEEDING_BEHAVIOR		75	0.16657625	0.8034756	0.8657407	0.8951042	1.0	542	tags=7%, list=3%, signal=7%
GO_PERICARDIUM_DEVELOPMENT	GO_PERICARDIUM_DEVELOPMENT		17	0.24799445	0.802971	0.7222222	0.89524	1.0	541	tags=12%, list=3%, signal=12%
GO_REGULATION_OF_PROTEIN_EXIT_FROM_ENDOPLASMIC_RETICULUM	GO_REGULATION_OF_PROTEIN_EXIT_FROM_ENDOPLASMIC_RETICULUM		18	0.24358307	0.8021484	0.79204893	0.89597976	1.0	3522	tags=33%, list=20%, signal=42%
GO_PHOTOTRANSDUCTION_VISIBLE_LIGHT	GO_PHOTOTRANSDUCTION_VISIBLE_LIGHT		18	0.240844	0.8017193	0.75074184	0.89602834	1.0	1485	tags=17%, list=8%, signal=18%
GO_NEGATIVE_REGULATION_OF_CYTOKINE_BIOSYNTHETIC_PROCESS	GO_NEGATIVE_REGULATION_OF_CYTOKINE_BIOSYNTHETIC_PROCESS		27	0.21205792	0.80063826	0.7993421	0.89718205	1.0	2552	tags=22%, list=14%, signal=26%
GO_POSITIVE_REGULATION_OF_NEUROLOGICAL_SYSTEM_PROCESS	GO_POSITIVE_REGULATION_OF_NEUROLOGICAL_SYSTEM_PROCESS		19	0.2387596	0.8003785	0.7492163	0.89703816	1.0	4359	tags=42%, list=25%, signal=56%
GO_REGULATION_OF_PROTEIN_HOMODIMERIZATION_ACTIVITY	GO_REGULATION_OF_PROTEIN_HOMODIMERIZATION_ACTIVITY		22	0.2231691	0.79945445	0.79322034	0.8979107	1.0	2720	tags=23%, list=15%, signal=27%
GO_NEURAL_CREST_CELL_DIFFERENTIATION	GO_NEURAL_CREST_CELL_DIFFERENTIATION		72	0.17023554	0.7979358	0.8522167	0.8996773	1.0	4010	tags=28%, list=23%, signal=36%
GO_NEGATIVE_REGULATION_OF_STRESS_FIBER_ASSEMBLY	GO_NEGATIVE_REGULATION_OF_STRESS_FIBER_ASSEMBLY		16	0.24714503	0.79642385	0.76696163	0.9015066	1.0	4040	tags=38%, list=23%, signal=49%
GO_TRIGLYCERIDE_CATABOLIC_PROCESS	GO_TRIGLYCERIDE_CATABOLIC_PROCESS		19	0.23687847	0.79599136	0.76254183	0.901526	1.0	507	tags=11%, list=3%, signal=11%
GO_CYCLIC_NUCLEOTIDE_MEDIATED_SIGNALING	GO_CYCLIC_NUCLEOTIDE_MEDIATED_SIGNALING		43	0.1878662	0.79543436	0.79844964	0.90182525	1.0	3166	tags=23%, list=18%, signal=28%
GO_DETECTION_OF_LIGHT_STIMULUS	GO_DETECTION_OF_LIGHT_STIMULUS		47	0.18715759	0.7931567	0.8619403	0.904704	1.0	4143	tags=32%, list=23%, signal=42%
GO_COFACTOR_CATABOLIC_PROCESS	GO_COFACTOR_CATABOLIC_PROCESS		20	0.22895345	0.7925937	0.77124184	0.9049921	1.0	3035	tags=30%, list=17%, signal=36%
GO_CELLULAR_GLUCOSE_HOMEOSTASIS	GO_CELLULAR_GLUCOSE_HOMEOSTASIS		70	0.16918357	0.792416	0.9	0.9046313	1.0	3977	tags=29%, list=23%, signal=37%
GO_AUTONOMIC_NERVOUS_SYSTEM_DEVELOPMENT	GO_AUTONOMIC_NERVOUS_SYSTEM_DEVELOPMENT		37	0.19564024	0.7916814	0.81850535	0.90518266	1.0	4418	tags=32%, list=25%, signal=43%
GO_GRANULOCYTE_ACTIVATION	GO_GRANULOCYTE_ACTIVATION		18	0.2293769	0.78890127	0.76221496	0.908683	1.0	2715	tags=22%, list=15%, signal=26%
GO_NEGATIVE_REGULATION_OF_EMBRYONIC_DEVELOPMENT	GO_NEGATIVE_REGULATION_OF_EMBRYONIC_DEVELOPMENT		26	0.21209675	0.78801745	0.8020833	0.9093441	1.0	3048	tags=27%, list=17%, signal=33%
GO_PLATELET_DERIVED_GROWTH_FACTOR_RECEPTOR_SIGNALING_PATHWAY	GO_PLATELET_DERIVED_GROWTH_FACTOR_RECEPTOR_SIGNALING_PATHWAY		34	0.20110947	0.7877622	0.85714287	0.90915483	1.0	2681	tags=21%, list=15%, signal=24%
GO_MEGAKARYOCYTE_DIFFERENTIATION	GO_MEGAKARYOCYTE_DIFFERENTIATION		19	0.2263674	0.7866039	0.77160496	0.9102821	1.0	3981	tags=32%, list=23%, signal=41%
GO_NEURON_RECOGNITION	GO_NEURON_RECOGNITION		33	0.20039982	0.785576	0.8455882	0.91117656	1.0	1750	tags=15%, list=10%, signal=17%
GO_QUINONE_METABOLIC_PROCESS	GO_QUINONE_METABOLIC_PROCESS		28	0.20631562	0.7853589	0.79746836	0.910868	1.0	3070	tags=25%, list=17%, signal=30%
GO_REGULATION_OF_CATION_TRANSMEMBRANE_TRANSPORT	GO_REGULATION_OF_CATION_TRANSMEMBRANE_TRANSPORT		194	0.14107722	0.7845382	0.9787234	0.9114651	1.0	3254	tags=20%, list=18%, signal=24%
GO_NEGATIVE_REGULATION_OF_CELL_MATRIX_ADHESION	GO_NEGATIVE_REGULATION_OF_CELL_MATRIX_ADHESION		28	0.20248093	0.7840196	0.79636365	0.9115493	1.0	4660	tags=36%, list=26%, signal=48%
GO_O_GLYCAN_PROCESSING	GO_O_GLYCAN_PROCESSING		55	0.1758092	0.78381574	0.8761062	0.9112501	1.0	3183	tags=22%, list=18%, signal=27%
GO_LENS_MORPHOGENESIS_IN_CAMERA_TYPE_EYE	GO_LENS_MORPHOGENESIS_IN_CAMERA_TYPE_EYE		15	0.24851911	0.78342605	0.7687688	0.9112033	1.0	2758	tags=33%, list=16%, signal=39%
GO_NEGATIVE_REGULATION_OF_ALCOHOL_BIOSYNTHETIC_PROCESS	GO_NEGATIVE_REGULATION_OF_ALCOHOL_BIOSYNTHETIC_PROCESS		17	0.23775037	0.7830315	0.7687296	0.9111824	1.0	1014	tags=12%, list=6%, signal=12%
GO_POSITIVE_REGULATION_OF_DENDRITE_MORPHOGENESIS	GO_POSITIVE_REGULATION_OF_DENDRITE_MORPHOGENESIS		32	0.20126326	0.78301543	0.8546099	0.910618	1.0	1631	tags=16%, list=9%, signal=17%
GO_REGULATION_OF_TRANSPORTER_ACTIVITY	GO_REGULATION_OF_TRANSPORTER_ACTIVITY		181	0.1423386	0.7822424	0.972973	0.9111113	1.0	3197	tags=19%, list=18%, signal=23%
GO_NEGATIVE_REGULATION_OF_GLUCOSE_TRANSPORT	GO_NEGATIVE_REGULATION_OF_GLUCOSE_TRANSPORT		16	0.23768449	0.78048515	0.7791798	0.9130839	1.0	4277	tags=44%, list=24%, signal=58%
GO_REGULATION_OF_POTASSIUM_ION_TRANSMEMBRANE_TRANSPORT	GO_REGULATION_OF_POTASSIUM_ION_TRANSMEMBRANE_TRANSPORT		59	0.1713569	0.7797398	0.9192825	0.9135036	1.0	1478	tags=12%, list=8%, signal=13%
GO_POSITIVE_REGULATION_OF_POTASSIUM_ION_TRANSPORT	GO_POSITIVE_REGULATION_OF_POTASSIUM_ION_TRANSPORT		37	0.19039738	0.77960706	0.85559565	0.9131146	1.0	2683	tags=22%, list=15%, signal=25%
GO_POSITIVE_REGULATION_OF_ALPHA_BETA_T_CELL_PROLIFERATION	GO_POSITIVE_REGULATION_OF_ALPHA_BETA_T_CELL_PROLIFERATION		19	0.22907543	0.77917194	0.7813505	0.91312635	1.0	5571	tags=53%, list=32%, signal=77%
GO_REGULATION_OF_INFLAMMATORY_RESPONSE_TO_ANTIGENIC_STIMULUS	GO_REGULATION_OF_INFLAMMATORY_RESPONSE_TO_ANTIGENIC_STIMULUS		16	0.24008995	0.7787158	0.7318436	0.91316074	1.0	4646	tags=44%, list=26%, signal=59%
GO_EMBRYONIC_CAMERA_TYPE_EYE_MORPHOGENESIS	GO_EMBRYONIC_CAMERA_TYPE_EYE_MORPHOGENESIS		24	0.21508354	0.7785523	0.83112586	0.91280675	1.0	1295	tags=13%, list=7%, signal=13%
GO_HORMONE_TRANSPORT	GO_HORMONE_TRANSPORT		69	0.16892144	0.77777755	0.92346936	0.9132996	1.0	2937	tags=22%, list=17%, signal=26%
GO_PROTEIN_KINASE_C_ACTIVATING_G_PROTEIN_COUPLED_RECEPTOR_SIGNALING_PATHWAY	GO_PROTEIN_KINASE_C_ACTIVATING_G_PROTEIN_COUPLED_RECEPTOR_SIGNALING_PATHWAY		30	0.20244065	0.7773067	0.81727576	0.9133661	1.0	4264	tags=37%, list=24%, signal=48%
GO_OVULATION_CYCLE_PROCESS	GO_OVULATION_CYCLE_PROCESS		79	0.15747117	0.7754169	0.9259259	0.9154126	1.0	2984	tags=20%, list=17%, signal=24%
GO_PHARYNGEAL_SYSTEM_DEVELOPMENT	GO_PHARYNGEAL_SYSTEM_DEVELOPMENT		16	0.23765601	0.7751767	0.81311476	0.91512454	1.0	3367	tags=25%, list=19%, signal=31%
GO_CELLULAR_RESPONSE_TO_CADMIUM_ION	GO_CELLULAR_RESPONSE_TO_CADMIUM_ION		15	0.24013203	0.7744793	0.80368096	0.91552156	1.0	4537	tags=53%, list=26%, signal=72%
GO_REGULATION_OF_CALCIUM_ION_TRANSMEMBRANE_TRANSPORT	GO_REGULATION_OF_CALCIUM_ION_TRANSMEMBRANE_TRANSPORT		106	0.15301463	0.7740101	0.95652175	0.9155806	1.0	3860	tags=26%, list=22%, signal=34%
GO_AMELOGENESIS	GO_AMELOGENESIS		18	0.23457584	0.77371246	0.80674845	0.9153966	1.0	2238	tags=28%, list=13%, signal=32%
GO_REGULATION_OF_RECEPTOR_INTERNALIZATION	GO_REGULATION_OF_RECEPTOR_INTERNALIZATION		36	0.18693738	0.7733278	0.8576779	0.91531056	1.0	2784	tags=22%, list=16%, signal=26%
GO_NONRIBOSOMAL_PEPTIDE_BIOSYNTHETIC_PROCESS	GO_NONRIBOSOMAL_PEPTIDE_BIOSYNTHETIC_PROCESS		16	0.239139	0.77081525	0.7873016	0.9181486	1.0	1994	tags=19%, list=11%, signal=21%
GO_REGULATION_OF_DELAYED_RECTIFIER_POTASSIUM_CHANNEL_ACTIVITY	GO_REGULATION_OF_DELAYED_RECTIFIER_POTASSIUM_CHANNEL_ACTIVITY		18	0.23169284	0.77040094	0.8123077	0.91812116	1.0	2683	tags=22%, list=15%, signal=26%
GO_RESPONSE_TO_AMPHETAMINE	GO_RESPONSE_TO_AMPHETAMINE		29	0.19963893	0.7689659	0.8491228	0.9193629	1.0	4565	tags=34%, list=26%, signal=46%
GO_CENTRAL_NERVOUS_SYSTEM_NEURON_AXONOGENESIS	GO_CENTRAL_NERVOUS_SYSTEM_NEURON_AXONOGENESIS		26	0.20642781	0.76873094	0.86166006	0.9190769	1.0	4374	tags=42%, list=25%, signal=56%
GO_DEVELOPMENTAL_PROGRAMMED_CELL_DEATH	GO_DEVELOPMENTAL_PROGRAMMED_CELL_DEATH		26	0.20904711	0.7683747	0.83548385	0.91894525	1.0	2628	tags=23%, list=15%, signal=27%
GO_ACTIVATION_OF_PROTEIN_KINASE_A_ACTIVITY	GO_ACTIVATION_OF_PROTEIN_KINASE_A_ACTIVITY		16	0.23701565	0.76805377	0.77272725	0.9188155	1.0	3048	tags=25%, list=17%, signal=30%
GO_NEURON_FATE_COMMITMENT	GO_NEURON_FATE_COMMITMENT		61	0.16773885	0.7676988	0.90909094	0.91871464	1.0	2359	tags=15%, list=13%, signal=17%
GO_RESPONSE_TO_RETINOIC_ACID	GO_RESPONSE_TO_RETINOIC_ACID		98	0.15215349	0.76355344	0.95953757	0.9235169	1.0	3423	tags=26%, list=19%, signal=31%
GO_REGULATION_OF_TRANSCRIPTION_INVOLVED_IN_G1_S_TRANSITION_OF_MITOTIC_CELL_CYCLE	GO_REGULATION_OF_TRANSCRIPTION_INVOLVED_IN_G1_S_TRANSITION_OF_MITOTIC_CELL_CYCLE		25	0.21443053	0.7621482	0.8327759	0.92465675	1.0	2449	tags=20%, list=14%, signal=23%
GO_SKELETAL_MUSCLE_CELL_DIFFERENTIATION	GO_SKELETAL_MUSCLE_CELL_DIFFERENTIATION		46	0.176034	0.76107585	0.9072581	0.92544156	1.0	2211	tags=15%, list=13%, signal=17%
GO_POSITIVE_REGULATION_OF_TRANSPORTER_ACTIVITY	GO_POSITIVE_REGULATION_OF_TRANSPORTER_ACTIVITY		70	0.16044658	0.75872874	0.925	0.9278152	1.0	3197	tags=21%, list=18%, signal=26%
GO_ADENYLATE_CYCLASE_ACTIVATING_G_PROTEIN_COUPLED_RECEPTOR_SIGNALING_PATHWAY	GO_ADENYLATE_CYCLASE_ACTIVATING_G_PROTEIN_COUPLED_RECEPTOR_SIGNALING_PATHWAY		53	0.16933386	0.75779474	0.89451474	0.9283983	1.0	2500	tags=17%, list=14%, signal=20%
GO_REGULATION_OF_STRIATED_MUSCLE_CELL_APOPTOTIC_PROCESS	GO_REGULATION_OF_STRIATED_MUSCLE_CELL_APOPTOTIC_PROCESS		21	0.22108382	0.7576763	0.8164557	0.9279527	1.0	2489	tags=24%, list=14%, signal=28%
GO_CELLULAR_RESPONSE_TO_ALKALOID	GO_CELLULAR_RESPONSE_TO_ALKALOID		31	0.19571865	0.75744295	0.8645833	0.92765045	1.0	1220	tags=13%, list=7%, signal=14%
GO_REGULATION_OF_GRANULOCYTE_CHEMOTAXIS	GO_REGULATION_OF_GRANULOCYTE_CHEMOTAXIS		36	0.18710881	0.7570604	0.8695652	0.9275423	1.0	1868	tags=14%, list=11%, signal=16%
GO_REGULATION_OF_CARDIAC_MUSCLE_CONTRACTION_BY_CALCIUM_ION_SIGNALING	GO_REGULATION_OF_CARDIAC_MUSCLE_CONTRACTION_BY_CALCIUM_ION_SIGNALING		23	0.2125299	0.75337386	0.82885903	0.9313026	1.0	3075	tags=30%, list=17%, signal=37%
GO_FAT_SOLUBLE_VITAMIN_METABOLIC_PROCESS	GO_FAT_SOLUBLE_VITAMIN_METABOLIC_PROCESS		30	0.19481495	0.7518702	0.89605737	0.9324644	1.0	3106	tags=23%, list=18%, signal=28%
GO_HYALURONAN_METABOLIC_PROCESS	GO_HYALURONAN_METABOLIC_PROCESS		29	0.19461516	0.7516995	0.84615386	0.9320749	1.0	4193	tags=38%, list=24%, signal=50%
GO_BICARBONATE_TRANSPORT	GO_BICARBONATE_TRANSPORT		43	0.17630431	0.75165874	0.8995984	0.9315304	1.0	2810	tags=23%, list=16%, signal=28%
GO_NATURAL_KILLER_CELL_MEDIATED_IMMUNITY	GO_NATURAL_KILLER_CELL_MEDIATED_IMMUNITY		24	0.21119031	0.7510577	0.8630137	0.9316527	1.0	2049	tags=13%, list=12%, signal=14%
GO_POSITIVE_REGULATION_OF_FATTY_ACID_BIOSYNTHETIC_PROCESS	GO_POSITIVE_REGULATION_OF_FATTY_ACID_BIOSYNTHETIC_PROCESS		17	0.226618	0.750991	0.8314917	0.9311504	1.0	3381	tags=35%, list=19%, signal=44%
GO_REGULATION_OF_HAIR_FOLLICLE_DEVELOPMENT	GO_REGULATION_OF_HAIR_FOLLICLE_DEVELOPMENT		15	0.23249044	0.7460345	0.8197674	0.93616146	1.0	4041	tags=40%, list=23%, signal=52%
GO_REGULATION_OF_ACTIVATED_T_CELL_PROLIFERATION	GO_REGULATION_OF_ACTIVATED_T_CELL_PROLIFERATION		38	0.18179183	0.7459505	0.88593155	0.93566084	1.0	5667	tags=47%, list=32%, signal=70%
GO_NEGATIVE_REGULATION_OF_VIRAL_GENOME_REPLICATION	GO_NEGATIVE_REGULATION_OF_VIRAL_GENOME_REPLICATION		45	0.17551936	0.7458111	0.90625	0.9352505	1.0	2829	tags=20%, list=16%, signal=24%
GO_CELLULAR_COMPONENT_MAINTENANCE	GO_CELLULAR_COMPONENT_MAINTENANCE		18	0.21987578	0.74530554	0.815331	0.9352384	1.0	1815	tags=17%, list=10%, signal=19%
GO_PURINERGIC_RECEPTOR_SIGNALING_PATHWAY	GO_PURINERGIC_RECEPTOR_SIGNALING_PATHWAY		27	0.19526294	0.74530107	0.886076	0.93465054	1.0	4640	tags=41%, list=26%, signal=55%
GO_ANTIGEN_PROCESSING_AND_PRESENTATION_VIA_MHC_CLASS_IB	GO_ANTIGEN_PROCESSING_AND_PRESENTATION_VIA_MHC_CLASS_IB		15	0.23516355	0.7451826	0.82539684	0.9342003	1.0	4964	tags=53%, list=28%, signal=74%
GO_REGULATION_OF_SMOOTH_MUSCLE_CELL_DIFFERENTIATION	GO_REGULATION_OF_SMOOTH_MUSCLE_CELL_DIFFERENTIATION		19	0.22341992	0.7444448	0.86153847	0.9344246	1.0	2348	tags=21%, list=13%, signal=24%
GO_TERPENOID_METABOLIC_PROCESS	GO_TERPENOID_METABOLIC_PROCESS		100	0.14955264	0.74208367	0.9811321	0.9364473	1.0	1408	tags=9%, list=8%, signal=10%
GO_REGULATION_OF_CAMP_METABOLIC_PROCESS	GO_REGULATION_OF_CAMP_METABOLIC_PROCESS		111	0.14743786	0.73890847	0.9797297	0.9393018	1.0	3757	tags=24%, list=21%, signal=31%
GO_MYOTUBE_DIFFERENTIATION	GO_MYOTUBE_DIFFERENTIATION		43	0.17779064	0.73853797	0.92105263	0.93913215	1.0	2559	tags=21%, list=15%, signal=24%
GO_CELLULAR_RESPONSE_TO_AMINO_ACID_STARVATION	GO_CELLULAR_RESPONSE_TO_AMINO_ACID_STARVATION		24	0.20270762	0.7355262	0.88785046	0.9415986	1.0	3502	tags=29%, list=20%, signal=36%
GO_NEGATIVE_REGULATION_OF_DENDRITE_MORPHOGENESIS	GO_NEGATIVE_REGULATION_OF_DENDRITE_MORPHOGENESIS		15	0.2321858	0.73316234	0.8233533	0.94350404	1.0	3785	tags=33%, list=21%, signal=42%
GO_COFACTOR_TRANSPORT	GO_COFACTOR_TRANSPORT		26	0.19729884	0.7315351	0.85855263	0.94471234	1.0	993	tags=12%, list=6%, signal=12%
GO_SPLEEN_DEVELOPMENT	GO_SPLEEN_DEVELOPMENT		38	0.1763913	0.7306996	0.91780823	0.944947	1.0	3411	tags=26%, list=19%, signal=33%
GO_REGULATION_OF_URINE_VOLUME	GO_REGULATION_OF_URINE_VOLUME		20	0.20611405	0.7304277	0.8986928	0.94461036	1.0	4566	tags=40%, list=26%, signal=54%
GO_REGULATION_OF_VOLTAGE_GATED_CALCIUM_CHANNEL_ACTIVITY	GO_REGULATION_OF_VOLTAGE_GATED_CALCIUM_CHANNEL_ACTIVITY		24	0.20006375	0.72995865	0.88064516	0.94446355	1.0	3839	tags=29%, list=22%, signal=37%
GO_REGULATION_OF_DENDRITE_EXTENSION	GO_REGULATION_OF_DENDRITE_EXTENSION		17	0.2189611	0.72929096	0.8236994	0.9445269	1.0	13774	tags=100%, list=78%, signal=457%
GO_REGULATION_OF_STEROID_HORMONE_SECRETION	GO_REGULATION_OF_STEROID_HORMONE_SECRETION		20	0.21721311	0.7284641	0.8484849	0.9447743	1.0	3166	tags=25%, list=18%, signal=30%
GO_REGULATION_OF_CELL_FATE_COMMITMENT	GO_REGULATION_OF_CELL_FATE_COMMITMENT		26	0.19343466	0.725782	0.8815331	0.9468193	1.0	4167	tags=35%, list=24%, signal=45%
GO_LYMPH_NODE_DEVELOPMENT	GO_LYMPH_NODE_DEVELOPMENT		17	0.2215767	0.7248153	0.83707863	0.94718194	1.0	2903	tags=29%, list=16%, signal=35%
GO_SULFATION	GO_SULFATION		16	0.22438791	0.7233639	0.8235294	0.9479976	1.0	3102	tags=25%, list=18%, signal=30%
GO_RESPONSE_TO_NICOTINE	GO_RESPONSE_TO_NICOTINE		50	0.16278541	0.72324705	0.9605263	0.94749725	1.0	2877	tags=22%, list=16%, signal=26%
GO_VENTRAL_SPINAL_CORD_INTERNEURON_DIFFERENTIATION	GO_VENTRAL_SPINAL_CORD_INTERNEURON_DIFFERENTIATION		16	0.2240009	0.7229243	0.8474026	0.9472395	1.0	13685	tags=100%, list=78%, signal=446%
GO_POSITIVE_REGULATION_OF_CATION_TRANSMEMBRANE_TRANSPORT	GO_POSITIVE_REGULATION_OF_CATION_TRANSMEMBRANE_TRANSPORT		89	0.14361787	0.7228419	0.984375	0.9467294	1.0	3839	tags=27%, list=22%, signal=34%
GO_NEGATIVE_REGULATION_OF_OXIDOREDUCTASE_ACTIVITY	GO_NEGATIVE_REGULATION_OF_OXIDOREDUCTASE_ACTIVITY		23	0.19862925	0.7208246	0.8888889	0.9479983	1.0	2771	tags=26%, list=16%, signal=31%
GO_NEGATIVE_REGULATION_OF_AMINE_TRANSPORT	GO_NEGATIVE_REGULATION_OF_AMINE_TRANSPORT		25	0.19373395	0.7145957	0.89285713	0.95315164	1.0	374	tags=8%, list=2%, signal=8%
GO_MEIOTIC_CELL_CYCLE_PROCESS	GO_MEIOTIC_CELL_CYCLE_PROCESS		127	0.1327614	0.7130035	0.9861111	0.9539828	1.0	4812	tags=35%, list=27%, signal=47%
GO_REGULATION_OF_CATION_CHANNEL_ACTIVITY	GO_REGULATION_OF_CATION_CHANNEL_ACTIVITY		83	0.14898787	0.712158	0.9786096	0.9541528	1.0	3197	tags=20%, list=18%, signal=25%
GO_REGULATION_OF_INTERLEUKIN_17_PRODUCTION	GO_REGULATION_OF_INTERLEUKIN_17_PRODUCTION		19	0.21002723	0.71165407	0.8947368	0.95394915	1.0	4125	tags=37%, list=23%, signal=48%
GO_POSITIVE_REGULATION_OF_GLYCOGEN_METABOLIC_PROCESS	GO_POSITIVE_REGULATION_OF_GLYCOGEN_METABOLIC_PROCESS		16	0.21908374	0.7115569	0.897281	0.95344263	1.0	2696	tags=19%, list=15%, signal=22%
GO_NEURON_CELL_CELL_ADHESION	GO_NEURON_CELL_CELL_ADHESION		16	0.21750095	0.7100821	0.87941176	0.95414615	1.0	5165	tags=44%, list=29%, signal=62%
GO_POSITIVE_REGULATION_OF_CYCLIC_NUCLEOTIDE_METABOLIC_PROCESS	GO_POSITIVE_REGULATION_OF_CYCLIC_NUCLEOTIDE_METABOLIC_PROCESS		92	0.14251298	0.70973694	0.9880952	0.9538499	1.0	4212	tags=29%, list=24%, signal=38%
GO_PROTEIN_TARGETING_TO_PLASMA_MEMBRANE	GO_PROTEIN_TARGETING_TO_PLASMA_MEMBRANE		22	0.19966877	0.7077029	0.9349315	0.95501	1.0	1546	tags=18%, list=9%, signal=20%
GO_POSITIVE_REGULATION_OF_CALCIUM_MEDIATED_SIGNALING	GO_POSITIVE_REGULATION_OF_CALCIUM_MEDIATED_SIGNALING		38	0.17453222	0.70665	0.9169675	0.9552613	1.0	3863	tags=29%, list=22%, signal=37%
GO_POSITIVE_REGULATION_OF_ALPHA_BETA_T_CELL_ACTIVATION	GO_POSITIVE_REGULATION_OF_ALPHA_BETA_T_CELL_ACTIVATION		51	0.1606404	0.70598525	0.95238096	0.95519423	1.0	5341	tags=39%, list=30%, signal=56%
GO_NEGATIVE_REGULATION_OF_HEART_CONTRACTION	GO_NEGATIVE_REGULATION_OF_HEART_CONTRACTION		18	0.21270643	0.7044967	0.88095236	0.9559091	1.0	2489	tags=22%, list=14%, signal=26%
GO_T_CELL_APOPTOTIC_PROCESS	GO_T_CELL_APOPTOTIC_PROCESS		15	0.22627014	0.70420253	0.8552632	0.9555653	1.0	3952	tags=33%, list=22%, signal=43%
GO_REGULATION_OF_PLATELET_AGGREGATION	GO_REGULATION_OF_PLATELET_AGGREGATION		16	0.21292369	0.69565284	0.8558282	0.96172106	1.0	102	tags=6%, list=1%, signal=6%
GO_REGULATION_OF_SEQUESTERING_OF_CALCIUM_ION	GO_REGULATION_OF_SEQUESTERING_OF_CALCIUM_ION		100	0.13668792	0.6948134	0.9945946	0.9617621	1.0	5081	tags=36%, list=29%, signal=50%
GO_CALCIUM_ION_IMPORT	GO_CALCIUM_ION_IMPORT		61	0.15103644	0.6943166	0.9519651	0.9615815	1.0	2897	tags=21%, list=16%, signal=25%
GO_POSITIVE_REGULATION_OF_ANION_TRANSPORT	GO_POSITIVE_REGULATION_OF_ANION_TRANSPORT		54	0.15931226	0.69297934	0.95686275	0.96196824	1.0	3035	tags=20%, list=17%, signal=25%
GO_NEGATIVE_REGULATION_OF_EXOCYTOSIS	GO_NEGATIVE_REGULATION_OF_EXOCYTOSIS		26	0.1868378	0.68946636	0.9324324	0.96400213	1.0	2715	tags=19%, list=15%, signal=23%
GO_REGULATION_OF_HEMATOPOIETIC_PROGENITOR_CELL_DIFFERENTIATION	GO_REGULATION_OF_HEMATOPOIETIC_PROGENITOR_CELL_DIFFERENTIATION		37	0.16444242	0.6854096	0.9518072	0.96630853	1.0	4074	tags=30%, list=23%, signal=39%
GO_NEGATIVE_REGULATION_OF_EPIDERMIS_DEVELOPMENT	GO_NEGATIVE_REGULATION_OF_EPIDERMIS_DEVELOPMENT		16	0.21236372	0.6849913	0.89873415	0.9660102	1.0	13890	tags=100%, list=79%, signal=471%
GO_AORTA_MORPHOGENESIS	GO_AORTA_MORPHOGENESIS		22	0.19226041	0.68292457	0.911032	0.96688086	1.0	3367	tags=18%, list=19%, signal=22%
GO_ENDOCHONDRAL_BONE_MORPHOGENESIS	GO_ENDOCHONDRAL_BONE_MORPHOGENESIS		44	0.16151623	0.6821381	0.95348835	0.9667739	1.0	2950	tags=20%, list=17%, signal=25%
GO_NEGATIVE_REGULATION_OF_ACTIN_FILAMENT_BUNDLE_ASSEMBLY	GO_NEGATIVE_REGULATION_OF_ACTIN_FILAMENT_BUNDLE_ASSEMBLY		18	0.20594804	0.6812202	0.90936553	0.9667519	1.0	558	tags=11%, list=3%, signal=11%
GO_REGULATION_OF_CALCINEURIN_NFAT_SIGNALING_CASCADE	GO_REGULATION_OF_CALCINEURIN_NFAT_SIGNALING_CASCADE		16	0.20478842	0.6805669	0.9233227	0.96658874	1.0	2790	tags=25%, list=16%, signal=30%
GO_RESPONSE_TO_PLATELET_DERIVED_GROWTH_FACTOR	GO_RESPONSE_TO_PLATELET_DERIVED_GROWTH_FACTOR		18	0.20416656	0.6802468	0.9238095	0.9661916	1.0	5323	tags=56%, list=30%, signal=79%
GO_REGULATION_OF_LIPID_KINASE_ACTIVITY	GO_REGULATION_OF_LIPID_KINASE_ACTIVITY		47	0.15753499	0.6789527	0.9770115	0.9664979	1.0	3194	tags=19%, list=18%, signal=23%
GO_PEROXISOMAL_TRANSPORT	GO_PEROXISOMAL_TRANSPORT		18	0.19839963	0.6747106	0.9068323	0.9687498	1.0	2764	tags=28%, list=16%, signal=33%
GO_REGULATION_OF_BONE_DEVELOPMENT	GO_REGULATION_OF_BONE_DEVELOPMENT		16	0.21064553	0.67425555	0.90544415	0.9684324	1.0	2225	tags=25%, list=13%, signal=29%
GO_REGULATION_OF_ALCOHOL_BIOSYNTHETIC_PROCESS	GO_REGULATION_OF_ALCOHOL_BIOSYNTHETIC_PROCESS		42	0.16239716	0.67342865	0.9688716	0.96835035	1.0	4537	tags=29%, list=26%, signal=38%
GO_REGULATION_OF_MACROPHAGE_DIFFERENTIATION	GO_REGULATION_OF_MACROPHAGE_DIFFERENTIATION		20	0.19491982	0.6706365	0.9309309	0.9695135	1.0	2314	tags=15%, list=13%, signal=17%
GO_POSITIVE_REGULATION_OF_AMINE_TRANSPORT	GO_POSITIVE_REGULATION_OF_AMINE_TRANSPORT		28	0.17190985	0.67046905	0.95	0.9690378	1.0	2703	tags=18%, list=15%, signal=21%
GO_THYMIC_T_CELL_SELECTION	GO_THYMIC_T_CELL_SELECTION		19	0.19619425	0.67040133	0.9115854	0.9684805	1.0	4138	tags=32%, list=23%, signal=41%
GO_FEAR_RESPONSE	GO_FEAR_RESPONSE		27	0.17643395	0.6666658	0.91909385	0.9701398	1.0	4264	tags=37%, list=24%, signal=49%
GO_REGULATION_OF_POTASSIUM_ION_TRANSMEMBRANE_TRANSPORTER_ACTIVITY	GO_REGULATION_OF_POTASSIUM_ION_TRANSMEMBRANE_TRANSPORTER_ACTIVITY		40	0.16259284	0.66551447	0.9496124	0.9702172	1.0	2683	tags=18%, list=15%, signal=21%
GO_REGULATION_OF_NEUROTRANSMITTER_TRANSPORT	GO_REGULATION_OF_NEUROTRANSMITTER_TRANSPORT		58	0.14972414	0.66231984	0.9823009	0.97148514	1.0	3211	tags=19%, list=18%, signal=23%
GO_NEGATIVE_REGULATION_OF_G_PROTEIN_COUPLED_RECEPTOR_PROTEIN_SIGNALING_PATHWAY	GO_NEGATIVE_REGULATION_OF_G_PROTEIN_COUPLED_RECEPTOR_PROTEIN_SIGNALING_PATHWAY		36	0.16477263	0.6615993	0.9657795	0.97133344	1.0	2899	tags=22%, list=16%, signal=27%
GO_ENDOCYTIC_RECYCLING	GO_ENDOCYTIC_RECYCLING		23	0.18379655	0.6610944	0.938983	0.97102886	1.0	3044	tags=22%, list=17%, signal=26%
GO_MEIOTIC_CELL_CYCLE	GO_MEIOTIC_CELL_CYCLE		159	0.120661415	0.66055346	1.0	0.97072196	1.0	4812	tags=33%, list=27%, signal=45%
GO_DNA_CATABOLIC_PROCESS_ENDONUCLEOLYTIC	GO_DNA_CATABOLIC_PROCESS_ENDONUCLEOLYTIC		17	0.2009921	0.66022795	0.9235669	0.97028667	1.0	3547	tags=29%, list=20%, signal=37%
GO_NEGATIVE_REGULATION_OF_GTPASE_ACTIVITY	GO_NEGATIVE_REGULATION_OF_GTPASE_ACTIVITY		41	0.1577219	0.66015047	0.97692305	0.96974665	1.0	2225	tags=17%, list=13%, signal=19%
GO_ORGANIC_CATION_TRANSPORT	GO_ORGANIC_CATION_TRANSPORT		19	0.19403899	0.6582827	0.9381443	0.9702228	1.0	4510	tags=37%, list=26%, signal=49%
GO_REGULATION_OF_RESPIRATORY_GASEOUS_EXCHANGE	GO_REGULATION_OF_RESPIRATORY_GASEOUS_EXCHANGE		19	0.19159558	0.6565105	0.9335548	0.97064054	1.0	5968	tags=47%, list=34%, signal=72%
GO_POSITIVE_REGULATION_OF_SMOOTH_MUSCLE_CELL_MIGRATION	GO_POSITIVE_REGULATION_OF_SMOOTH_MUSCLE_CELL_MIGRATION		30	0.1738046	0.6538057	0.9501779	0.97147167	1.0	4119	tags=33%, list=23%, signal=43%
GO_NEGATIVE_REGULATION_OF_LIPASE_ACTIVITY	GO_NEGATIVE_REGULATION_OF_LIPASE_ACTIVITY		15	0.20778346	0.6521393	0.9079365	0.9717286	1.0	4562	tags=33%, list=26%, signal=45%
GO_NEGATIVE_REGULATION_OF_AXON_GUIDANCE	GO_NEGATIVE_REGULATION_OF_AXON_GUIDANCE		27	0.17579275	0.6490965	0.9527027	0.9726754	1.0	4374	tags=26%, list=25%, signal=34%
GO_MUSCLE_CELL_CELLULAR_HOMEOSTASIS	GO_MUSCLE_CELL_CELLULAR_HOMEOSTASIS		16	0.20508364	0.6488869	0.9302326	0.97219336	1.0	944	tags=13%, list=5%, signal=13%
GO_SOMATIC_STEM_CELL_DIVISION	GO_SOMATIC_STEM_CELL_DIVISION		22	0.17980202	0.6375378	0.94827586	0.9770778	1.0	1013	tags=9%, list=6%, signal=10%
GO_REGULATION_OF_OSTEOBLAST_PROLIFERATION	GO_REGULATION_OF_OSTEOBLAST_PROLIFERATION		22	0.17999303	0.6342738	0.970696	0.97793204	1.0	3520	tags=23%, list=20%, signal=28%
GO_CELLULAR_SODIUM_ION_HOMEOSTASIS	GO_CELLULAR_SODIUM_ION_HOMEOSTASIS		18	0.18530582	0.6186835	0.94043887	0.98363507	1.0	4598	tags=33%, list=26%, signal=45%
GO_REGULATION_OF_SODIUM_ION_TRANSMEMBRANE_TRANSPORT	GO_REGULATION_OF_SODIUM_ION_TRANSMEMBRANE_TRANSPORT		44	0.14355524	0.6157782	0.9834025	0.98415405	1.0	2384	tags=16%, list=14%, signal=18%
GO_CHONDROCYTE_DEVELOPMENT	GO_CHONDROCYTE_DEVELOPMENT		21	0.17443648	0.61428106	0.9621451	0.984087	1.0	14559	tags=100%, list=83%, signal=573%
GO_REGULATION_OF_ACTIN_CYTOSKELETON_REORGANIZATION	GO_REGULATION_OF_ACTIN_CYTOSKELETON_REORGANIZATION		31	0.15667564	0.61274827	0.9787234	0.98404896	1.0	2525	tags=16%, list=14%, signal=19%
GO_PROTEIN_DEPOLYMERIZATION	GO_PROTEIN_DEPOLYMERIZATION		23	0.17173089	0.6082219	0.9540636	0.9849754	1.0	3570	tags=26%, list=20%, signal=33%
GO_REGULATION_OF_NFAT_PROTEIN_IMPORT_INTO_NUCLEUS	GO_REGULATION_OF_NFAT_PROTEIN_IMPORT_INTO_NUCLEUS		15	0.19389525	0.60353196	0.95394737	0.98595387	1.0	4041	tags=33%, list=23%, signal=43%
GO_REGULATION_OF_GLUTAMATE_SECRETION	GO_REGULATION_OF_GLUTAMATE_SECRETION		15	0.19020139	0.59858584	0.95046437	0.9867705	1.0	2547	tags=20%, list=14%, signal=23%
GO_VENTRICULAR_CARDIAC_MUSCLE_TISSUE_DEVELOPMENT	GO_VENTRICULAR_CARDIAC_MUSCLE_TISSUE_DEVELOPMENT		43	0.14121544	0.5906239	0.9831933	0.98835254	1.0	1886	tags=12%, list=11%, signal=13%
GO_DEVELOPMENTAL_CELL_GROWTH	GO_DEVELOPMENTAL_CELL_GROWTH		71	0.12728147	0.58941066	1.0	0.9880765	1.0	3127	tags=18%, list=18%, signal=22%
GO_RESPIRATORY_GASEOUS_EXCHANGE	GO_RESPIRATORY_GASEOUS_EXCHANGE		47	0.13361953	0.58332783	0.99570817	0.98909676	1.0	3254	tags=19%, list=18%, signal=23%
GO_POSITIVE_REGULATION_OF_CELL_ADHESION_MEDIATED_BY_INTEGRIN	GO_POSITIVE_REGULATION_OF_CELL_ADHESION_MEDIATED_BY_INTEGRIN		17	0.17548315	0.5828646	0.96153843	0.98860383	1.0	3764	tags=24%, list=21%, signal=30%
GO_SMOOTH_MUSCLE_TISSUE_DEVELOPMENT	GO_SMOOTH_MUSCLE_TISSUE_DEVELOPMENT		18	0.1718403	0.57688546	0.9785276	0.98935777	1.0	1368	tags=11%, list=8%, signal=12%
GO_RIBONUCLEOSIDE_CATABOLIC_PROCESS	GO_RIBONUCLEOSIDE_CATABOLIC_PROCESS		23	0.15854107	0.57461405	0.9930314	0.98927885	1.0	2522	tags=17%, list=14%, signal=20%
GO_REGULATION_OF_MEIOTIC_NUCLEAR_DIVISION	GO_REGULATION_OF_MEIOTIC_NUCLEAR_DIVISION		27	0.15044402	0.560868	0.9794521	0.9914796	1.0	2985	tags=22%, list=17%, signal=27%
GO_COENZYME_A_METABOLIC_PROCESS	GO_COENZYME_A_METABOLIC_PROCESS		17	0.16968259	0.54698217	0.98402554	0.9931581	1.0	5334	tags=53%, list=30%, signal=76%
GO_REGULATION_OF_BONE_REMODELING	GO_REGULATION_OF_BONE_REMODELING		37	0.12869893	0.51413447	1.0	0.99659204	1.0	4452	tags=32%, list=25%, signal=43%
GO_REGULATION_OF_GRANULOCYTE_DIFFERENTIATION	GO_REGULATION_OF_GRANULOCYTE_DIFFERENTIATION		15	0.16552763	0.5061326	0.99715906	0.99666816	1.0	4781	tags=47%, list=27%, signal=64%
